# Supplementary material for: Comparative analysis of the lipid profiles of bovine fast- and slow-type muscles
Source: Food Chem X. 2025 May 20;28:102569. doi: 10.1016/j.fochx.2025.102569 (PMC12151694; doi:10.1016/j.fochx.2025.102569)
Supplement: Supplementary material 1 — Table S1 The lipid molecules identified in this study. [file mmc1.csv]

LipidIon	LipidGroup	Class
CerP(t41:3)-H	CerP(t41:3)-H	CerP
LPE(18:0)-H	LPE(18:0)-H	LPE
LPS(37:1)-H	LPS(37:1)-H	LPS
MGDG(38:6e)-H	MGDG(38:6e)-H	MGDG
PC(16:0_18:1)+HCOO	PC(34:1)+HCOO	PC
PC(18:0_18:1)+HCOO	PC(36:1)+HCOO	PC
PC(18:1_18:1)+HCOO	PC(36:2)+HCOO	PC
PC(16:0_20:3)+HCOO	PC(36:3)+HCOO	PC
PE(16:1e_18:2)-H	PE(34:3e)-H	PE
PE(18:1_18:1)-H	PE(36:2)-H	PE
CL(78:7)-2H	CL(78:7)-2H	CL
PE(18:0_20:4)-H	PE(38:4)-H	PE
PC(38:4)+H	PC(38:4)+H	PC
PC(16:0e_22:5)+Na	PC(38:5e)+Na	PC
PC(16:1e_22:4)+H	PC(38:5e)+H	PC
PC(18:3e_20:3)+Na	PC(38:6e)+Na	PC
PE(12:0e_6:0)+H	PE(18:0e)+H	PE
PE(16:0p_18:2)+H	PE(34:2p)+H	PE
PE(18:0_18:1)+Na	PE(36:1)+Na	PE
PE(18:0_18:1)+H	PE(36:1)+H	PE
PE(18:0p_18:1)+H	PE(36:1p)+H	PE
PE(18:1p_18:1)+H	PE(36:2p)+H	PE
PE(18:0_20:4)+H	PE(38:4)+H	PE
PE(18:0p_20:4)+H	PE(38:4p)+H	PE
PE(18:0p_20:5)+H	PE(38:5p)+H	PE
PE(16:1p_23:1)+H	PE(39:2p)+H	PE
PE(39:3e)+H	PE(39:3e)+H	PE
PE(39:4e)+Na	PE(39:4e)+Na	PE
AcCa(16:1)+H	AcCa(16:1)+H	AcCa
PS(18:0_18:1)+H	PS(36:1)+H	PS
PS(18:0_20:3)+H	PS(38:3)+H	PS
SM(d18:0_20:4)+H	SM(d38:4)+H	SM
SM(t35:2)+H	SM(t35:2)+H	SM
SM(t36:1)+H	SM(t36:1)+H	SM
SM(t40:7)+H	SM(t40:7)+H	SM
SPHP(d16:1)+H-H2O	SPHP(d16:1)+H-H2O	SPHP
Co(Q10)+NH4	Co(Q10)+NH4	Co
TG(16:0_10:0_14:0)+NH4	TG(40:0)+NH4	TG
AcCa(18:0)+H	AcCa(18:0)+H	AcCa
TG(16:0_8:0_18:1)+NH4	TG(42:1)+NH4	TG
TG(16:0_14:0_14:0)+NH4	TG(44:0)+NH4	TG
TG(16:0_10:0_18:1)+NH4	TG(44:1)+NH4	TG
TG(16:1_10:0_18:1)+NH4	TG(44:2)+NH4	TG
TG(15:0_14:0_16:0)+NH4	TG(45:0)+NH4	TG
TG(16:0_14:0_16:0)+NH4	TG(46:0)+NH4	TG
TG(16:0_14:0_16:1)+NH4	TG(46:1)+NH4	TG
TG(16:1_14:1_16:1)+NH4	TG(46:3)+NH4	TG
TG(15:0_16:0_16:0)+NH4	TG(47:0)+NH4	TG
TG(16:0_14:0_17:1)+NH4	TG(47:1)+NH4	TG
TG(16:0_14:0_18:1)+NH4	TG(48:1)+NH4	TG
TG(16:0_14:1_18:1)+NH4	TG(48:2)+NH4	TG
TG(16:1_14:0_18:1)+NH4	TG(48:2)+NH4	TG
TG(16:1_14:1_18:1)+NH4	TG(48:3)+NH4	TG
TG(18:0_15:0_16:0)+NH4	TG(49:0)+NH4	TG
TG(15:0_16:0_18:1)+NH4	TG(49:1)+NH4	TG
TG(15:0_16:1_18:1)+NH4	TG(49:2)+NH4	TG
TG(16:1_16:1_17:1)+NH4	TG(49:3)+NH4	TG
TG(16:0_16:0_18:1)+NH4	TG(50:1)+NH4	TG
TG(16:0_16:1_18:1)+NH4	TG(50:2)+NH4	TG
TG(16:0_16:1_18:2)+NH4	TG(50:3)+NH4	TG
TG(16:1_16:1_18:2)+NH4	TG(50:4)+NH4	TG
TG(18:0_16:0_17:0)+NH4	TG(51:0)+NH4	TG
TG(18:0_16:0_17:1)+NH4	TG(51:1)+NH4	TG
TG(16:0_17:1_18:1)+NH4	TG(51:2)+NH4	TG
TG(15:0_18:1_18:2)+NH4	TG(51:3)+NH4	TG
TG(18:0_16:0_18:0)+NH4	TG(52:0)+NH4	TG
AcCa(18:1)+H	AcCa(18:1)+H	AcCa
TG(18:0_16:0_18:1)+NH4	TG(52:1)+NH4	TG
TG(16:0_18:1_18:1)+NH4	TG(52:2)+NH4	TG
TG(16:0_18:1_18:2)+NH4	TG(52:3)+NH4	TG
TG(16:0_18:1_18:3)+NH4	TG(52:4)+NH4	TG
TG(16:0_18:2_18:3)+NH4	TG(52:5)+NH4	TG
TG(18:0_17:0_18:0)+NH4	TG(53:0)+NH4	TG
TG(18:0_17:0_18:1)+NH4	TG(53:1)+NH4	TG
TG(18:0_17:1_18:1)+NH4	TG(53:2)+NH4	TG
TG(18:1_17:1_18:1)+NH4	TG(53:3)+NH4	TG
TG(18:1_17:1_18:2)+NH4	TG(53:4)+NH4	TG
TG(18:0_18:0_18:0)+NH4	TG(54:0)+NH4	TG
TG(18:0_18:0_18:1)+NH4	TG(54:1)+NH4	TG
TG(18:0_18:1_18:1)+NH4	TG(54:2)+NH4	TG
TG(18:0_18:1_18:2)+NH4	TG(54:3)+NH4	TG
TG(18:1_18:1_18:2)+NH4	TG(54:4)+NH4	TG
TG(18:1_18:2_18:2)+NH4	TG(54:5)+NH4	TG
TG(18:1_18:2_18:3)+NH4	TG(54:6)+NH4	TG
TG(18:0_18:1_19:0)+NH4	TG(55:1)+NH4	TG
TG(19:1_18:0_18:1)+NH4	TG(55:2)+NH4	TG
TG(19:1_18:1_18:1)+NH4	TG(55:3)+NH4	TG
TG(18:0_18:1_20:0)+NH4	TG(56:1)+NH4	TG
TG(18:0_18:1_20:1)+NH4	TG(56:2)+NH4	TG
WE(2:0_16:3)+NH4	WE(18:3)+NH4	WE
WE(2:0_16:4)+NH4	WE(18:4)+NH4	WE
ZyE(35:5)+H	ZyE(35:5)+H	ZyE
ZyE(35:6)+NH4	ZyE(35:6)+NH4	ZyE
DG(8:1e_14:1)+NH4	DG(22:2e)+NH4	DG
DG(22:3e)+NH4	DG(22:3e)+NH4	DG
DG(32:0e)+Na	DG(32:0e)+Na	DG
CL(72:8)+H	CL(72:8)+H	CL
DG(33:0e)+Na	DG(33:0e)+Na	DG
DG(34:0e)+Na	DG(34:0e)+Na	DG
DG(16:0_18:1)+NH4	DG(34:1)+NH4	DG
DG(34:1e)+Na	DG(34:1e)+Na	DG
DG(12:1e_22:2)+Na	DG(34:3e)+Na	DG
DG(18:0_18:1)+NH4	DG(36:1)+NH4	DG
DG(18:0_18:2)+NH4	DG(36:2)+NH4	DG
DG(36:2e)+H	DG(36:2e)+H	DG
DG(36:6e)+H	DG(36:6e)+H	DG
MG(34:0)+Na	MG(34:0)+Na	MG
AcCa(14:1)+H	AcCa(14:1)+H	AcCa
PC(32:1)+H	PC(32:1)+H	PC
PC(32:1)+H	PC(32:1)+H	PC
PC(16:1e_16:0)+Na	PC(32:1e)+Na	PC
PC(8:1e_24:1)+H	PC(32:2e)+H	PC
PC(32:2e)+H	PC(32:2e)+H	PC
PC(33:1)+H	PC(33:1)+H	PC
PC(11:0_22:1)+Na	PC(33:1)+Na	PC
PC(15:0_18:1)+H	PC(33:1)+H	PC
Cer(d36:0)+H	Cer(d36:0)+H	Cer
PC(34:1)+H	PC(34:1)+H	PC
PC(16:1e_18:0)+H	PC(34:1e)+H	PC
PC(34:2e)+H	PC(34:2e)+H	PC
PC(14:1e_20:1)+H	PC(34:2e)+H	PC
PC(25:0_10:1)+H	PC(35:1)+H	PC
PC(35:3e)+H	PC(35:3e)+H	PC
PC(24:2_11:2)+H	PC(35:4)+H	PC
PC(36:1)+H	PC(36:1)+H	PC
PC(36:1e)+H	PC(36:1e)+H	PC
PC(18:1_18:1)+Na	PC(36:2)+Na	PC
PC(36:2)+H	PC(36:2)+H	PC
PC(36:2e)+H	PC(36:2e)+H	PC
PC(20:2e_16:0)+H	PC(36:2e)+H	PC
PC(14:0_22:4)+H	PC(36:4)+H	PC
PC(36:5)+H	PC(36:5)+H	PC
PC(14:1e_22:4)+H	PC(36:5e)+H	PC
PC(14:1e_22:4)+H	PC(36:5e)+H	PC
CL(51:2)-2H	CL(51:2)-2H	CL
CL(18:2_18:1_16:1_16:1)-H	CL(68:5)-H	CL
CL(22:6_20:4_18:0_20:0)-H	CL(80:10)-H	CL
PG(16:1_20:4)-H	PG(36:5)-H	PG
PG(37:0)-H	PG(37:0)-H	PG
PG(18:0_20:4)-H	PG(38:4)-H	PG
PG(18:1_20:4)-H	PG(38:5)-H	PG
PG(18:2_20:4)-H	PG(38:6)-H	PG
PG(40:7)-H	PG(40:7)-H	PG
PI(16:0_16:0)-H	PI(32:0)-H	PI
PI(14:0e_18:0)-H	PI(32:0e)-H	PI
PI(16:0_16:1)-H	PI(32:1)-H	PI
PI(14:1e_18:1)-H	PI(32:2e)-H	PI
CL(80:11)-2H	CL(80:11)-2H	CL
PI(18:0_15:0)-H	PI(33:0)-H	PI
PI(16:1_17:0)-H	PI(33:1)-H	PI
PI(18:0_16:0)-H	PI(34:0)-H	PI
PI(18:0_16:1)-H	PI(34:1)-H	PI
PI(16:0_18:2)-H	PI(34:2)-H	PI
PI(34:4e)-H	PI(34:4e)-H	PI
PI(18:0_17:0)-H	PI(35:0)-H	PI
PI(17:1_18:0)-H	PI(35:1)-H	PI
PI(17:0_18:2)-H	PI(35:2)-H	PI
CL(80:5)-2H	CL(80:5)-2H	CL
PI(18:0_18:0)-H	PI(36:0)-H	PI
PI(18:0_18:1)-H	PI(36:1)-H	PI
PI(18:1_18:1)-H	PI(36:2)-H	PI
PI(18:0_18:2)-H	PI(36:2)-H	PI
PI(18:1_18:2)-H	PI(36:3)-H	PI
PI(18:0_18:3)-H	PI(36:3)-H	PI
PI(18:2_18:2)-H	PI(36:4)-H	PI
PI(16:0_20:4)-H	PI(36:4)-H	PI
PI(19:1_18:0)-H	PI(37:1)-H	PI
PI(19:1_18:1)-H	PI(37:2)-H	PI
CL(80:7)-2H	CL(80:7)-2H	CL
PI(17:0_20:3)-H	PI(37:3)-H	PI
PI(17:0_20:4)-H	PI(37:4)-H	PI
PI(18:0_20:1)-H	PI(38:1)-H	PI
PI(18:0_20:2)-H	PI(38:2)-H	PI
PI(18:0_20:2)-H	PI(38:2)-H	PI
PI(18:0_20:3)-H	PI(38:3)-H	PI
PI(18:1_20:3)-H	PI(38:4)-H	PI
PI(18:0_20:4)-H	PI(38:4)-H	PI
CL(80:8)-H	CL(80:8)-H	CL
PI(18:1_20:4)-H	PI(38:5)-H	PI
PI(18:0_20:5)-H	PI(38:5)-H	PI
PI(18:1_20:5)-H	PI(38:6)-H	PI
PI(28:1_11:1)-H	PI(39:2)-H	PI
PI(19:0_20:3)-H	PI(39:3)-H	PI
PI(17:0_22:4)-H	PI(39:4)-H	PI
PI(18:0_22:2)-H	PI(40:2)-H	PI
PI(22:0_18:3)-H	PI(40:3)-H	PI
PI(22:0_18:3)-H	PI(40:3)-H	PI
PI(18:0_22:3)-H	PI(40:3)-H	PI
CL(80:9)-2H	CL(80:9)-2H	CL
PI(20:2_20:2)-H	PI(40:4)-H	PI
PI(18:0_22:4)-H	PI(40:4)-H	PI
PI(40:5)-H	PI(40:5)-H	PI
PI(18:0_22:5)-H	PI(40:5)-H	PI
PI(18:1_22:5)-H	PI(40:6)-H	PI
PI(18:0_22:6)-H	PI(40:6)-H	PI
PI(22:4_20:4)-H	PI(42:8)-H	PI
PIP(18:2e_18:2)-H	PIP(36:4e)-H	PIP
PIP(42:9e)-H	PIP(42:9e)-H	PIP
PIP(54:5)-H	PIP(54:5)-H	PIP
CL(81:1)-H	CL(81:1)-H	CL
PIP(54:6)-H	PIP(54:6)-H	PIP
PIP2(37:2e)-H	PIP2(37:2e)-H	PIP2
PIP2(37:3e)-H	PIP2(37:3e)-H	PIP2
PS(22:0)-H	PS(22:0)-H	PS
PS(22:1e)-H	PS(22:1e)-H	PS
PS(24:0)-H	PS(24:0)-H	PS
PS(24:2e)-H	PS(24:2e)-H	PS
PS(27:0)-H	PS(27:0)-H	PS
PS(18:0_16:1)-H	PS(34:1)-H	PS
CL(81:11)-2H	CL(81:11)-2H	CL
PS(16:0_18:2)-H	PS(34:2)-H	PS
PS(34:2e)-H	PS(34:2e)-H	PS
PS(16:1e_18:2)-H	PS(34:3e)-H	PS
PS(35:1)-H	PS(35:1)-H	PS
PS(35:1)-H	PS(35:1)-H	PS
PS(17:1_18:0)-H	PS(35:1)-H	PS
PS(35:2e)-H	PS(35:2e)-H	PS
PS(36:0e)-H	PS(36:0e)-H	PS
PS(18:0_18:1)-H	PS(36:1)-H	PS
CL(81:3)-2H	CL(81:3)-2H	CL
PS(18:0e_18:1)-H	PS(36:1e)-H	PS
PS(18:0e_18:1)-H	PS(36:1e)-H	PS
PS(18:0_18:2)-H	PS(36:2)-H	PS
PS(36:2e)-H	PS(36:2e)-H	PS
PS(18:1e_18:1)-H	PS(36:2e)-H	PS
PS(18:1_18:2)-H	PS(36:3)-H	PS
CL(81:3)-H	CL(81:3)-H	CL
PS(18:1_18:2)-H	PS(36:3)-H	PS
PS(36:3e)-H	PS(36:3e)-H	PS
PS(18:1e_18:2)-H	PS(36:3e)-H	PS
PS(36:4e)-H	PS(36:4e)-H	PS
PS(16:1e_20:3)-H	PS(36:4e)-H	PS
PS(16:1e_20:3)-H	PS(36:4e)-H	PS
PS(36:5)-H	PS(36:5)-H	PS
PS(18:3e_18:2)-H	PS(36:5e)-H	PS
CL(18:2_16:1_16:1_18:2)-H	CL(68:6)-H	CL
CL(81:4)-H	CL(81:4)-H	CL
PS(16:2e_20:3)-H	PS(36:5e)-H	PS
PS(37:4e)-H	PS(37:4e)-H	PS
PS(38:1e)-H	PS(38:1e)-H	PS
PS(20:1e_18:1)-H	PS(38:2e)-H	PS
PS(18:0_20:3)-H	PS(38:3)-H	PS
CL(81:5)-2H	CL(81:5)-2H	CL
PS(18:0e_20:3)-H	PS(38:3e)-H	PS
PS(20:1e_18:2)-H	PS(38:3e)-H	PS
PS(38:3e)-H	PS(38:3e)-H	PS
PS(18:0_20:4)-H	PS(38:4)-H	PS
PS(18:0_20:4)-H	PS(38:4)-H	PS
PS(18:0e_20:4)-H	PS(38:4e)-H	PS
PS(18:1e_20:3)-H	PS(38:4e)-H	PS
PS(38:4e)-H	PS(38:4e)-H	PS
PS(18:1_20:4)-H	PS(38:5)-H	PS
PS(18:1_20:4)-H	PS(38:5)-H	PS
CL(81:6)-H	CL(81:6)-H	CL
PS(38:5e)-H	PS(38:5e)-H	PS
PS(18:1e_20:4)-H	PS(38:5e)-H	PS
PS(16:1e_22:4)-H	PS(38:5e)-H	PS
PS(18:1e_20:4)-H	PS(38:5e)-H	PS
PS(18:2_20:4)-H	PS(38:6)-H	PS
PS(16:1e_22:5)-H	PS(38:6e)-H	PS
PS(16:1e_22:5)-H	PS(38:6e)-H	PS
PS(38:7)-H	PS(38:7)-H	PS
PS(38:7e)-H	PS(38:7e)-H	PS
PS(38:8e)-H	PS(38:8e)-H	PS
CL(82:9)-2H	CL(82:9)-2H	CL
PS(18:1_22:0)-H	PS(40:1)-H	PS
PS(40:2e)-H	PS(40:2e)-H	PS
PS(40:3)-H	PS(40:3)-H	PS
PS(20:0e_20:3)-H	PS(40:3e)-H	PS
PS(40:3e)-H	PS(40:3e)-H	PS
PS(18:0_22:4)-H	PS(40:4)-H	PS
PS(20:0e_20:4)-H	PS(40:4e)-H	PS
PS(18:0e_22:4)-H	PS(40:4e)-H	PS
PS(40:4e)-H	PS(40:4e)-H	PS
CL(83:8)-H	CL(83:8)-H	CL
PS(18:0_22:5)-H	PS(40:5)-H	PS
PS(40:5e)-H	PS(40:5e)-H	PS
PS(18:0e_22:5)-H	PS(40:5e)-H	PS
PS(18:1e_22:4)-H	PS(40:5e)-H	PS
PS(40:5e)-H	PS(40:5e)-H	PS
PS(18:1_22:5)-H	PS(40:6)-H	PS
PS(18:0_22:6)-H	PS(40:6)-H	PS
PS(40:6)-H	PS(40:6)-H	PS
CL(84:7)-H	CL(84:7)-H	CL
PS(18:1e_22:5)-H	PS(40:6e)-H	PS
PS(18:1e_22:5)-H	PS(40:6e)-H	PS
PS(40:6e)-H	PS(40:6e)-H	PS
PS(40:7)-H	PS(40:7)-H	PS
PS(20:3e_20:4)-H	PS(40:7e)-H	PS
PS(20:4_20:4)-H	PS(40:8)-H	PS
PS(20:3e_20:5)-H	PS(40:8e)-H	PS
PS(42:4e)-H	PS(42:4e)-H	PS
PS(42:5e)-H	PS(42:5e)-H	PS
PS(42:6)-H	PS(42:6)-H	PS
CL(85:5)-2H	CL(85:5)-2H	CL
PS(42:6e)-H	PS(42:6e)-H	PS
PS(42:6e)-H	PS(42:6e)-H	PS
PS(42:7)-H	PS(42:7)-H	PS
PS(42:7e)-H	PS(42:7e)-H	PS
PS(42:8e)-H	PS(42:8e)-H	PS
PS(42:8e)-H	PS(42:8e)-H	PS
PS(44:8)-H	PS(44:8)-H	PS
PS(44:9)-H	PS(44:9)-H	PS
SM(d32:0)+HCOO	SM(d32:0)+HCOO	SM
SM(d32:1)+HCOO	SM(d32:1)+HCOO	SM
CL(86:15)-2H	CL(86:15)-2H	CL
SM(d33:0)+HCOO	SM(d33:0)+HCOO	SM
SM(d33:1)+HCOO	SM(d33:1)+HCOO	SM
SM(d34:0)+HCOO	SM(d34:0)+HCOO	SM
SM(d34:1)+HCOO	SM(d34:1)+HCOO	SM
SM(d34:1)+HCOO	SM(d34:1)+HCOO	SM
SM(d34:2)+HCOO	SM(d34:2)+HCOO	SM
SM(d35:0)+HCOO	SM(d35:0)+HCOO	SM
SM(d35:1)+HCOO	SM(d35:1)+HCOO	SM
SM(d35:2)+HCOO	SM(d35:2)+HCOO	SM
SM(d36:0)+HCOO	SM(d36:0)+HCOO	SM
Cer(d18:1_14:0)+HCOO	Cer(d32:1)+HCOO	Cer
SM(d36:1)+HCOO	SM(d36:1)+HCOO	SM
SM(d36:2)+HCOO	SM(d36:2)+HCOO	SM
SM(d36:2)+HCOO	SM(d36:2)+HCOO	SM
SM(d37:1)+HCOO	SM(d37:1)+HCOO	SM
SM(d37:2)+HCOO	SM(d37:2)+HCOO	SM
SM(d38:0)+HCOO	SM(d38:0)+HCOO	SM
SM(d38:1)+HCOO	SM(d38:1)+HCOO	SM
SM(d39:1)+HCOO	SM(d39:1)+HCOO	SM
Cer(d21:1_12:0)+HCOO	Cer(d33:1)+HCOO	Cer
SM(d40:0)+HCOO	SM(d40:0)+HCOO	SM
SM(d40:1)+HCOO	SM(d40:1)+HCOO	SM
SM(d40:1)+HCOO	SM(d40:1)+HCOO	SM
SM(d40:2)+HCOO	SM(d40:2)+HCOO	SM
SM(d41:1)+HCOO	SM(d41:1)+HCOO	SM
SM(d41:1)+HCOO	SM(d41:1)+HCOO	SM
SM(d41:2)+HCOO	SM(d41:2)+HCOO	SM
SM(d42:1)+HCOO	SM(d42:1)+HCOO	SM
SM(d42:1)+HCOO	SM(d42:1)+HCOO	SM
SM(d42:2)+HCOO	SM(d42:2)+HCOO	SM
Cer(d19:0_15:0)+HCOO	Cer(d34:0)+HCOO	Cer
SM(d42:3)+HCOO	SM(d42:3)+HCOO	SM
SM(d43:1)+HCOO	SM(d43:1)+HCOO	SM
SM(d43:2)+HCOO	SM(d43:2)+HCOO	SM
SM(d43:2)+HCOO	SM(d43:2)+HCOO	SM
SM(d44:1)+HCOO	SM(d44:1)+HCOO	SM
SM(d44:2)+HCOO	SM(d44:2)+HCOO	SM
SQDG(32:4)+HCOO	SQDG(32:4)+HCOO	SQDG
SQDG(38:9)+HCOO	SQDG(38:9)+HCOO	SQDG
SQDG(41:2)+HCOO	SQDG(41:2)+HCOO	SQDG
SQDG(41:6)+HCOO	SQDG(41:6)+HCOO	SQDG
SQDG(43:8)+HCOO	SQDG(43:8)+HCOO	SQDG
SQDG(44:6)+HCOO	SQDG(44:6)+HCOO	SQDG
SQDG(46:8)+HCOO	SQDG(46:8)+HCOO	SQDG
ST(d40:4)-H	ST(d40:4)-H	ST
ST(m40:1)+HCOO	ST(m40:1)+HCOO	ST
ST(m41:1)+HCOO	ST(m41:1)+HCOO	ST
WE(18:1)-H	WE(18:1)-H	WE
WE(18:1)-H	WE(18:1)-H	WE
phSM(d18:0_18:0)+HCOO	phSM(d36:0)+HCOO	phSM
Cer(d18:1_16:0)+HCOO	Cer(d34:1)+HCOO	Cer
phSM(d18:0_18:1)+HCOO	phSM(d36:1)+HCOO	phSM
phSM(d36:2)+HCOO	phSM(d36:2)+HCOO	phSM
phSM(d36:4)-CH3	phSM(d36:4)-CH3	phSM
phSM(d20:0_18:2)+HCOO	phSM(d38:2)+HCOO	phSM
phSM(t36:0)-CH3	phSM(t36:0)-CH3	phSM
phSM(t36:1)-CH3	phSM(t36:1)-CH3	phSM
phSM(t36:1)+HCOO	phSM(t36:1)+HCOO	phSM
phSM(t36:2)+HCOO	phSM(t36:2)+HCOO	phSM
phSM(t36:2)+HCOO	phSM(t36:2)+HCOO	phSM
phSM(t18:1_18:3)+HCOO	phSM(t36:4)+HCOO	phSM
Cer(d34:2)+HCOO	Cer(d34:2)+HCOO	Cer
Cer(d17:1_18:0)+HCOO	Cer(d35:1)+HCOO	Cer
Cer(d15:0_21:0)+HCOO	Cer(d36:0)+HCOO	Cer
Cer(d36:1)+HCOO	Cer(d36:1)+HCOO	Cer
Cer(d18:1_18:0)+HCOO	Cer(d36:1)+HCOO	Cer
CL(18:2_15:0_18:2_18:2)-H	CL(69:6)-H	CL
Cer(d18:2_18:0)+HCOO	Cer(d36:2)+HCOO	Cer
Cer(d16:0_21:0)+HCOO	Cer(d37:0)+HCOO	Cer
Cer(d19:1_18:0)+HCOO	Cer(d37:1)+HCOO	Cer
Cer(d14:0_24:0)+HCOO	Cer(d38:0)+HCOO	Cer
Cer(d38:1)+HCOO	Cer(d38:1)+HCOO	Cer
Cer(d18:1_20:0)+HCOO	Cer(d38:1)+HCOO	Cer
Cer(d38:1+O)+HCOO	Cer(d38:1+O)+HCOO	Cer
CL(70:1)-2H	CL(70:1)-2H	CL
Cer(d18:1_20:1)+HCOO	Cer(d38:2)+HCOO	Cer
Cer(d38:3)+HCOO	Cer(d38:3)+HCOO	Cer
Cer(d24:0_15:0)+HCOO	Cer(d39:0)+HCOO	Cer
Cer(d17:1_22:0)+HCOO	Cer(d39:1)+HCOO	Cer
Cer(d39:2)+HCOO	Cer(d39:2)+HCOO	Cer
Cer(d15:0_25:0)+HCOO	Cer(d40:0)+HCOO	Cer
Cer(d40:1)+HCOO	Cer(d40:1)+HCOO	Cer
Cer(d18:1_22:0)+HCOO	Cer(d40:1)+HCOO	Cer
CL(18:2_18:0_16:0_18:1)-H	CL(70:3)-H	CL
Cer(d24:1_16:0+O)+HCOO	Cer(d40:1+O)+HCOO	Cer
Cer(d18:2_22:0)+HCOO	Cer(d40:2)+HCOO	Cer
Cer(d40:3)+HCOO	Cer(d40:3)+HCOO	Cer
Cer(d41:0)+HCOO	Cer(d41:0)+HCOO	Cer
Cer(d18:1_23:0)+HCOO	Cer(d41:1)+HCOO	Cer
CL(18:2_18:1_16:0_18:1)-H	CL(70:4)-H	CL
Cer(d18:2_23:0)+HCOO	Cer(d41:2)+HCOO	Cer
Cer(d17:1_24:2)+HCOO	Cer(d41:3)+HCOO	Cer
Cer(d21:0_21:0)+HCOO	Cer(d42:0)+HCOO	Cer
Cer(d42:1)+HCOO	Cer(d42:1)+HCOO	Cer
Cer(d18:1_24:0)+HCOO	Cer(d42:1)+HCOO	Cer
CL(18:2_16:0_18:2_18:1)-H	CL(70:5)-H	CL
Cer(d42:1+O)+HCOO	Cer(d42:1+O)+HCOO	Cer
Cer(d18:1_24:1)+HCOO	Cer(d42:2)+HCOO	Cer
Cer(d18:1_24:2)+HCOO	Cer(d42:3)+HCOO	Cer
Cer(d42:4)+HCOO	Cer(d42:4)+HCOO	Cer
Cer(d42:4)+HCOO	Cer(d42:4)+HCOO	Cer
Cer(d19:0_24:0)+HCOO	Cer(d43:0)+HCOO	Cer
Cer(d18:1_25:0)+HCOO	Cer(d43:1)+HCOO	Cer
Cer(d20:0_23:2)+HCOO	Cer(d43:2)+HCOO	Cer
Cer(d18:1_25:3)+HCOO	Cer(d43:4)+HCOO	Cer
CL(18:2_16:1_18:1_18:2)-H	CL(70:6)-H	CL
Cer(d20:1_24:0)+HCOO	Cer(d44:1)+HCOO	Cer
Cer(d18:1_26:1)+HCOO	Cer(d44:2)+HCOO	Cer
Cer(m34:0+O)+HCOO	Cer(m34:0+O)+HCOO	Cer
Cer(m34:1+O)+HCOO	Cer(m34:1+O)+HCOO	Cer
Cer(m19:1_16:0+O)+HCOO	Cer(m35:1+O)+HCOO	Cer
Cer(m36:0+O)+HCOO	Cer(m36:0+O)+HCOO	Cer
Cer(m22:1_14:0+O)+HCOO	Cer(m36:1+O)+HCOO	Cer
Cer(m37:0+O)+HCOO	Cer(m37:0+O)+HCOO	Cer
CL(18:2_16:1_18:2_18:2)-H	CL(70:7)-H	CL
Cer(m38:0+O)+HCOO	Cer(m38:0+O)+HCOO	Cer
Cer(m38:1+O)+HCOO	Cer(m38:1+O)+HCOO	Cer
Cer(m39:1+O)+HCOO	Cer(m39:1+O)+HCOO	Cer
Cer(m40:1+O)+HCOO	Cer(m40:1+O)+HCOO	Cer
Cer(m41:0+O)+HCOO	Cer(m41:0+O)+HCOO	Cer
Cer(m17:0_24:1)+HCOO	Cer(m41:1)+HCOO	Cer
Cer(m42:0+O)+HCOO	Cer(m42:0+O)+HCOO	Cer
CL(54:8)-2H	CL(54:8)-2H	CL
CL(18:2_16:1_18:2_18:2)-H	CL(70:7)-H	CL
Cer(m17:1_25:0+O)+HCOO	Cer(m42:1+O)+HCOO	Cer
Cer(m22:1_22:0+O)+HCOO	Cer(m44:1+O)+HCOO	Cer
Cer(t18:0_18:0)+HCOO	Cer(t36:0)+HCOO	Cer
Cer(t17:0_21:0)+HCOO	Cer(t38:0)+HCOO	Cer
Cer(t18:0_20:0+O)+HCOO	Cer(t38:0+O)+HCOO	Cer
Cer(t20:0_18:1)+HCOO	Cer(t38:1)+HCOO	Cer
Cer(t16:0_23:0)+HCOO	Cer(t39:0)+HCOO	Cer
CL(18:3_18:2_18:2_16:1)-H	CL(70:8)-H	CL
Cer(t18:0_22:0)+HCOO	Cer(t40:0)+HCOO	Cer
Cer(t18:0_22:0+O)+HCOO	Cer(t40:0+O)+HCOO	Cer
Cer(t17:0_23:1)+HCOO	Cer(t40:1)+HCOO	Cer
Cer(t17:0_24:0)+HCOO	Cer(t41:0)+HCOO	Cer
Cer(t17:0_24:0+O)+HCOO	Cer(t41:0+O)+HCOO	Cer
Cer(t16:0_25:1)+HCOO	Cer(t41:1)+HCOO	Cer
Cer(t17:0_25:0)+HCOO	Cer(t42:0)+HCOO	Cer
Cer(t18:0_24:0+O)+HCOO	Cer(t42:0+O)+HCOO	Cer
Cer(t18:0_24:1)+HCOO	Cer(t42:1)+HCOO	Cer
CL(20:5_16:1_16:1_18:2)-H	CL(70:9)-H	CL
Cer(t18:1_24:0+O)+HCOO	Cer(t42:1+O)+HCOO	Cer
Cer(t16:0_26:2)+HCOO	Cer(t42:2)+HCOO	Cer
Cer(t44:1)+HCOO	Cer(t44:1)+HCOO	Cer
Cer(t44:1+O)+HCOO	Cer(t44:1+O)+HCOO	Cer
CerG2GNAc1(d34:2)-H	CerG2GNAc1(d34:2)-H	CerG2GNAc1
CerG2GNAc1(d36:3)-2H	CerG2GNAc1(d36:3)-2H	CerG2GNAc1
CerG2GNAc1(d37:2)-2H	CerG2GNAc1(d37:2)-2H	CerG2GNAc1
CerG2GNAc1(m30:0)-H	CerG2GNAc1(m30:0)-H	CerG2GNAc1
CerG2GNAc1(t34:5)+HCOO	CerG2GNAc1(t34:5)+HCOO	CerG2GNAc1
CL(17:0_18:2_18:1_18:2)-H	CL(71:5)-H	CL
CerG2GNAc1(t35:5)+HCOO	CerG2GNAc1(t35:5)+HCOO	CerG2GNAc1
CerG3GNAc1(d34:1)+HCOO	CerG3GNAc1(d34:1)+HCOO	CerG3GNAc1
CerG3GNAc1(d34:7)-2H	CerG3GNAc1(d34:7)-2H	CerG3GNAc1
CerG3GNAc2(d42:2)-H	CerG3GNAc2(d42:2)-H	CerG3GNAc2
CerP(d38:2+O)-H	CerP(d38:2+O)-H	CerP
CerP(d39:1+O)-H	CerP(d39:1+O)-H	CerP
CerP(d40:1+O)-H	CerP(d40:1+O)-H	CerP
CerP(d41:1+O)-H	CerP(d41:1+O)-H	CerP
CerP(d41:2+2O)-H	CerP(d41:2+2O)-H	CerP
CL(17:1_18:2_18:2_18:1)-H	CL(71:6)-H	CL
CerP(m41:0)-H	CerP(m41:0)-H	CerP
CerP(t39:2)-H	CerP(t39:2)-H	CerP
CerP(t39:3)-H	CerP(t39:3)-H	CerP
CerP(t40:2)-H	CerP(t40:2)-H	CerP
CerP(t40:3)-H	CerP(t40:3)-H	CerP
CerP(t41:2)-H	CerP(t41:2)-H	CerP
CerP(t41:4)-H	CerP(t41:4)-H	CerP
CL(17:1_18:2_18:2_18:2)-H	CL(71:7)-H	CL
CerP(t42:2)-H	CerP(t42:2)-H	CerP
DGDG(26:3e)-H	DGDG(26:3e)-H	DGDG
DGDG(28:1e)-H	DGDG(28:1e)-H	DGDG
DGDG(28:2e)-H	DGDG(28:2e)-H	DGDG
DGDG(32:3)-H	DGDG(32:3)-H	DGDG
DGDG(32:7)+HCOO	DGDG(32:7)+HCOO	DGDG
FA(16:0)-H	FA(16:0)-H	FA
CL(18:2_18:2_15:0_20:4)-H	CL(71:8)-H	CL
FA(18:0)-H	FA(18:0)-H	FA
FA(20:4)-H	FA(20:4)-H	FA
FA(20:4)-H	FA(20:4)-H	FA
FA(20:5)-H	FA(20:5)-H	FA
GD1a(m38:2)-2H	GD1a(m38:2)-2H	GD1a
CL(20:5_16:1_18:2_18:2)-H	CL(72:10)-H	CL
GM3(d31:4)-H	GM3(d31:4)-H	GM3
GM3(d33:4)-H	GM3(d33:4)-H	GM3
GM3(d36:1)-H	GM3(d36:1)-H	GM3
GM3(d41:1)-H	GM3(d41:1)-H	GM3
GM3(d42:1)-H	GM3(d42:1)-H	GM3
Hex1Cer(d33:2)+HCOO	Hex1Cer(d33:2)+HCOO	Hex1Cer
CL(72:3)-2H	CL(72:3)-2H	CL
Hex1Cer(d34:3)+HCOO	Hex1Cer(d34:3)+HCOO	Hex1Cer
Hex1Cer(d16:0_20:4)+HCOO	Hex1Cer(d36:4)+HCOO	Hex1Cer
Hex1Cer(d16:0_20:4)+HCOO	Hex1Cer(d36:4)+HCOO	Hex1Cer
Hex1Cer(d16:1_20:4)+HCOO	Hex1Cer(d36:5)+HCOO	Hex1Cer
Hex1Cer(d17:0_20:4)+HCOO	Hex1Cer(d37:4)+HCOO	Hex1Cer
Hex1Cer(d17:1_20:4)+HCOO	Hex1Cer(d37:5)+HCOO	Hex1Cer
Hex1Cer(d16:1_22:6)+HCOO	Hex1Cer(d38:7)+HCOO	Hex1Cer
Hex1Cer(d19:0_20:4)+HCOO	Hex1Cer(d39:4)+HCOO	Hex1Cer
CL(72:5)-2H	CL(72:5)-2H	CL
Hex1Cer(d40:1)+HCOO	Hex1Cer(d40:1)+HCOO	Hex1Cer
Hex1Cer(d41:1)+HCOO	Hex1Cer(d41:1)+HCOO	Hex1Cer
Hex1Cer(d41:1+O)+HCOO	Hex1Cer(d41:1+O)+HCOO	Hex1Cer
Hex1Cer(d42:1)+HCOO	Hex1Cer(d42:1)+HCOO	Hex1Cer
Hex1Cer(d42:1+O)+HCOO	Hex1Cer(d42:1+O)+HCOO	Hex1Cer
Hex1Cer(d42:2)+HCOO	Hex1Cer(d42:2)+HCOO	Hex1Cer
Hex1Cer(d43:1)+HCOO	Hex1Cer(d43:1)+HCOO	Hex1Cer
Hex1Cer(d43:1+O)+HCOO	Hex1Cer(d43:1+O)+HCOO	Hex1Cer
Hex1Cer(m38:3)-H	Hex1Cer(m38:3)-H	Hex1Cer
CL(56:6)-H	CL(56:6)-H	CL
CL(18:2_18:1_18:1_18:1)-H	CL(72:5)-H	CL
Hex1Cer(m21:0_18:1)+HCOO	Hex1Cer(m39:1)+HCOO	Hex1Cer
Hex1Cer(m39:3)-H	Hex1Cer(m39:3)-H	Hex1Cer
Hex1Cer(m39:4)-H	Hex1Cer(m39:4)-H	Hex1Cer
Hex1Cer(m22:0_18:1)+HCOO	Hex1Cer(m40:1)+HCOO	Hex1Cer
Hex1Cer(m40:4)-H	Hex1Cer(m40:4)-H	Hex1Cer
Hex1Cer(m21:0_20:1)+HCOO	Hex1Cer(m41:1)+HCOO	Hex1Cer
Hex1Cer(t32:0)+HCOO	Hex1Cer(t32:0)+HCOO	Hex1Cer
Hex1Cer(t35:1)+HCOO	Hex1Cer(t35:1)+HCOO	Hex1Cer
CL(18:2_18:1_18:1_18:2)-H	CL(72:6)-H	CL
Hex1Cer(t35:2)-H	Hex1Cer(t35:2)-H	Hex1Cer
Hex1Cer(t36:2)+HCOO	Hex1Cer(t36:2)+HCOO	Hex1Cer
Hex1Cer(t17:1_20:4)+HCOO	Hex1Cer(t37:5)+HCOO	Hex1Cer
Hex1Cer(t20:0_20:1)+HCOO	Hex1Cer(t40:1)+HCOO	Hex1Cer
Hex1Cer(t20:1_20:4)-H	Hex1Cer(t40:5)-H	Hex1Cer
Hex1Cer(t41:1)+HCOO	Hex1Cer(t41:1)+HCOO	Hex1Cer
Hex1Cer(t42:1)+HCOO	Hex1Cer(t42:1)+HCOO	Hex1Cer
Hex1Cer(t42:2)+HCOO	Hex1Cer(t42:2)+HCOO	Hex1Cer
Hex2Cer(d28:0)-H	Hex2Cer(d28:0)-H	Hex2Cer
Hex2Cer(d31:3+2O)+HCOO	Hex2Cer(d31:3+2O)+HCOO	Hex2Cer
Hex2Cer(d34:1)+HCOO	Hex2Cer(d34:1)+HCOO	Hex2Cer
Hex2Cer(d12:0_22:4)-H	Hex2Cer(d34:4)-H	Hex2Cer
Hex2Cer(d34:5)-H	Hex2Cer(d34:5)-H	Hex2Cer
Hex2Cer(d36:1)-H	Hex2Cer(d36:1)-H	Hex2Cer
Hex2Cer(d36:5)-H	Hex2Cer(d36:5)-H	Hex2Cer
Hex2Cer(d36:7)-H	Hex2Cer(d36:7)-H	Hex2Cer
Hex2Cer(d38:1)+HCOO	Hex2Cer(d38:1)+HCOO	Hex2Cer
Hex2Cer(d39:1)+HCOO	Hex2Cer(d39:1)+HCOO	Hex2Cer
CL(18:2_18:1_18:1_18:2)-H	CL(72:6)-H	CL
Hex2Cer(d40:1)-H	Hex2Cer(d40:1)-H	Hex2Cer
Hex2Cer(d40:3)-H	Hex2Cer(d40:3)-H	Hex2Cer
Hex2Cer(d41:1)-H	Hex2Cer(d41:1)-H	Hex2Cer
Hex2Cer(d41:3)-H	Hex2Cer(d41:3)-H	Hex2Cer
Hex2Cer(d18:1_24:0)-H	Hex2Cer(d42:1)-H	Hex2Cer
Hex2Cer(d42:2)+HCOO	Hex2Cer(d42:2)+HCOO	Hex2Cer
Hex2Cer(d42:6)+HCOO	Hex2Cer(d42:6)+HCOO	Hex2Cer
CL(18:2_18:1_18:2_18:2)-H	CL(72:7)-H	CL
Hex2Cer(d43:1)+HCOO	Hex2Cer(d43:1)+HCOO	Hex2Cer
Hex2Cer(t28:0)+HCOO	Hex2Cer(t28:0)+HCOO	Hex2Cer
Hex2Cer(t31:0)+HCOO	Hex2Cer(t31:0)+HCOO	Hex2Cer
Hex2Cer(t31:2)+HCOO	Hex2Cer(t31:2)+HCOO	Hex2Cer
Hex2Cer(t33:2)+HCOO	Hex2Cer(t33:2)+HCOO	Hex2Cer
Hex2Cer(t41:0)+HCOO	Hex2Cer(t41:0)+HCOO	Hex2Cer
Hex2Cer(t42:0)+HCOO	Hex2Cer(t42:0)+HCOO	Hex2Cer
Hex3Cer(d29:1)-H	Hex3Cer(d29:1)-H	Hex3Cer
Hex3Cer(d31:4)+HCOO	Hex3Cer(d31:4)+HCOO	Hex3Cer
Hex3Cer(d42:1)+HCOO	Hex3Cer(d42:1)+HCOO	Hex3Cer
CL(18:2_18:2_18:2_18:1)-H	CL(72:7)-H	CL
Hex3Cer(d43:5)-H	Hex3Cer(d43:5)-H	Hex3Cer
Hex3Cer(m39:3)-H	Hex3Cer(m39:3)-H	Hex3Cer
Hex3Cer(m42:6)+HCOO	Hex3Cer(m42:6)+HCOO	Hex3Cer
Hex3Cer(t29:1)-H	Hex3Cer(t29:1)-H	Hex3Cer
LPC(14:1e)+HCOO	LPC(14:1e)+HCOO	LPC
LPC(16:0)+HCOO	LPC(16:0)+HCOO	LPC
LPC(16:0e)+HCOO	LPC(16:0e)+HCOO	LPC
CL(18:2_18:2_18:2_18:2)-H	CL(72:8)-H	CL
LPC(16:1)+HCOO	LPC(16:1)+HCOO	LPC
LPC(16:1e)+HCOO	LPC(16:1e)+HCOO	LPC
LPC(16:2e)+HCOO	LPC(16:2e)+HCOO	LPC
LPC(17:0)+HCOO	LPC(17:0)+HCOO	LPC
LPC(17:1)+HCOO	LPC(17:1)+HCOO	LPC
LPC(17:1)+HCOO	LPC(17:1)+HCOO	LPC
LPC(18:0)+HCOO	LPC(18:0)+HCOO	LPC
LPC(18:0e)+HCOO	LPC(18:0e)+HCOO	LPC
LPC(18:1)+HCOO	LPC(18:1)+HCOO	LPC
LPC(18:1)+HCOO	LPC(18:1)+HCOO	LPC
LPC(18:1e)+HCOO	LPC(18:1e)+HCOO	LPC
LPC(18:1e)+HCOO	LPC(18:1e)+HCOO	LPC
LPC(18:2)+HCOO	LPC(18:2)+HCOO	LPC
LPC(18:2e)+HCOO	LPC(18:2e)+HCOO	LPC
LPC(18:3)+HCOO	LPC(18:3)+HCOO	LPC
LPC(20:2)+HCOO	LPC(20:2)+HCOO	LPC
LPC(20:3)+HCOO	LPC(20:3)+HCOO	LPC
LPC(20:4)+HCOO	LPC(20:4)+HCOO	LPC
LPC(20:5)+HCOO	LPC(20:5)+HCOO	LPC
LPC(22:4)+HCOO	LPC(22:4)+HCOO	LPC
LPC(22:5)+HCOO	LPC(22:5)+HCOO	LPC
LPE(16:0)-H	LPE(16:0)-H	LPE
LPE(16:1)-H	LPE(16:1)-H	LPE
LPE(16:1e)-H	LPE(16:1e)-H	LPE
LPE(16:2e)-H	LPE(16:2e)-H	LPE
LPE(17:0)-H	LPE(17:0)-H	LPE
LPE(17:1)-H	LPE(17:1)-H	LPE
CL(59:4)-2H	CL(59:4)-2H	CL
LPE(18:1)-H	LPE(18:1)-H	LPE
LPE(18:1e)-H	LPE(18:1e)-H	LPE
LPE(18:2)-H	LPE(18:2)-H	LPE
LPE(18:2e)-H	LPE(18:2e)-H	LPE
LPE(18:3)-H	LPE(18:3)-H	LPE
LPE(19:0)-H	LPE(19:0)-H	LPE
CL(18:3_18:2_18:2_18:2)-H	CL(72:9)-H	CL
LPE(20:1)-H	LPE(20:1)-H	LPE
LPE(20:2)-H	LPE(20:2)-H	LPE
LPE(20:3)-H	LPE(20:3)-H	LPE
LPE(20:4)-H	LPE(20:4)-H	LPE
LPE(20:5)-H	LPE(20:5)-H	LPE
LPE(22:4)-H	LPE(22:4)-H	LPE
LPE(22:5)-H	LPE(22:5)-H	LPE
LPE(22:6)-H	LPE(22:6)-H	LPE
LPG(16:0)-H	LPG(16:0)-H	LPG
LPG(18:0)-H	LPG(18:0)-H	LPG
CL(20:5_18:1_16:1_18:2)-H	CL(72:9)-H	CL
LPG(18:1)-H	LPG(18:1)-H	LPG
LPG(18:2)-H	LPG(18:2)-H	LPG
LPI(18:0)-H	LPI(18:0)-H	LPI
LPI(18:1)-H	LPI(18:1)-H	LPI
LPI(18:2)-H	LPI(18:2)-H	LPI
LPI(20:3)-H	LPI(20:3)-H	LPI
LPI(20:4)-H	LPI(20:4)-H	LPI
LPI(22:4)-H	LPI(22:4)-H	LPI
LPS(18:1)-H	LPS(18:1)-H	LPS
LPS(18:2)-H	LPS(18:2)-H	LPS
CL(73:1)-2H	CL(73:1)-2H	CL
LPS(20:3)-H	LPS(20:3)-H	LPS
LPS(20:4)-H	LPS(20:4)-H	LPS
LPS(22:5)-H	LPS(22:5)-H	LPS
MGDG(16:0_11:3)+HCOO	MGDG(27:3)+HCOO	MGDG
MGDG(16:0_15:3)+HCOO	MGDG(31:3)+HCOO	MGDG
MGDG(32:1e)+HCOO	MGDG(32:1e)+HCOO	MGDG
MGDG(16:0_16:3)+HCOO	MGDG(32:3)+HCOO	MGDG
MGDG(17:1_16:2)+HCOO	MGDG(33:3)+HCOO	MGDG
MGDG(17:1_16:3)+HCOO	MGDG(33:4)+HCOO	MGDG
CL(22:6_15:0_18:2_18:2)-H	CL(73:10)-H	CL
MGDG(34:4)-H	MGDG(34:4)-H	MGDG
MGDG(36:1e)-H	MGDG(36:1e)-H	MGDG
MGDG(36:3e)-H	MGDG(36:3e)-H	MGDG
MGDG(36:4)-H	MGDG(36:4)-H	MGDG
MGDG(36:4e)-H	MGDG(36:4e)-H	MGDG
MGDG(36:5)-H	MGDG(36:5)-H	MGDG
MGDG(36:5e)-H	MGDG(36:5e)-H	MGDG
MGDG(36:5e)-H	MGDG(36:5e)-H	MGDG
MGDG(37:6)-H	MGDG(37:6)-H	MGDG
CL(19:1_18:2_18:1_18:2)-H	CL(73:6)-H	CL
MGDG(38:1e)-H	MGDG(38:1e)-H	MGDG
MGDG(38:2e)-H	MGDG(38:2e)-H	MGDG
MGDG(18:0_20:3)-H	MGDG(38:3)-H	MGDG
MGDG(38:4)-H	MGDG(38:4)-H	MGDG
MGDG(18:2_20:3)-H	MGDG(38:5)-H	MGDG
MGDG(38:6)-H	MGDG(38:6)-H	MGDG
MGDG(38:6)-H	MGDG(38:6)-H	MGDG
CL(19:1_18:2_18:2_18:2)-H	CL(73:7)-H	CL
MGDG(38:7e)-H	MGDG(38:7e)-H	MGDG
MGDG(39:3)-H	MGDG(39:3)-H	MGDG
MGDG(39:7)-H	MGDG(39:7)-H	MGDG
MGDG(39:7)-H	MGDG(39:7)-H	MGDG
MGDG(39:8)-H	MGDG(39:8)-H	MGDG
MGDG(40:4)-H	MGDG(40:4)-H	MGDG
MGDG(20:4_20:3)-H	MGDG(40:7)-H	MGDG
MGDG(40:8)-H	MGDG(40:8)-H	MGDG
MGDG(40:8e)-H	MGDG(40:8e)-H	MGDG
CL(73:9)-H	CL(73:9)-H	CL
MGDG(47:12)-H	MGDG(47:12)-H	MGDG
MGDG(47:12)-H	MGDG(47:12)-H	MGDG
MGDG(47:14)-H	MGDG(47:14)-H	MGDG
OAHFA(46:3)-H	OAHFA(46:3)-H	OAHFA
OAHFA(48:4)-H	OAHFA(48:4)-H	OAHFA
OAHFA(48:5)-H	OAHFA(48:5)-H	OAHFA
PA(10:0_18:3)-H	PA(28:3)-H	PA
CL(18:2_18:2_18:2_20:4)-H	CL(74:10)-H	CL
PA(18:2_11:3)-H	PA(29:5)-H	PA
PA(10:0e_22:5)-2H	PA(32:5e)-2H	PA
PA(16:0_18:1)-H	PA(34:1)-H	PA
PA(18:0_18:1)-H	PA(36:1)-H	PA
PA(18:0_18:1)-H	PA(36:1)-H	PA
PA(18:0_20:4)-H	PA(38:4)-H	PA
PA(18:0_20:4)-H	PA(38:4)-H	PA
PA(20:4_23:1)-H	PA(43:5)-H	PA
CL(20:5_18:2_18:2_18:1)-H	CL(74:10)-H	CL
PA(22:6_21:0)-H	PA(43:6)-H	PA
PA(22:6_21:1)-H	PA(43:7)-H	PA
PA(22:6_21:1)-H	PA(43:7)-H	PA
PA(44:5)-H	PA(44:5)-H	PA
PA(44:6)-H	PA(44:6)-H	PA
PA(20:4e_24:2)-H	PA(44:6e)-H	PA
PA(45:4)-H	PA(45:4)-H	PA
PA(25:1_20:4)-H	PA(45:5)-H	PA
PA(45:6)-H	PA(45:6)-H	PA
PC(9:0_10:1)+HCOO	PC(19:1)+HCOO	PC
CL(63:10)-2H	CL(63:10)-2H	CL
CL(20:5_18:2_18:2_18:2)-H	CL(74:11)-H	CL
PC(8:0_11:2)+HCOO	PC(19:2)+HCOO	PC
PC(21:3)+HCOO	PC(21:3)+HCOO	PC
PC(11:0_10:4)+HCOO	PC(21:4)+HCOO	PC
PC(16:0_12:0)+HCOO	PC(28:0)+HCOO	PC
PC(16:0_12:1)+HCOO	PC(28:1)+HCOO	PC
PC(28:2e)+HCOO	PC(28:2e)+HCOO	PC
PC(16:0_13:0)+HCOO	PC(29:0)+HCOO	PC
PC(16:0_14:0)+HCOO	PC(30:0)+HCOO	PC
PC(16:1_14:0)+HCOO	PC(30:1)+HCOO	PC
PC(16:0_14:1)+HCOO	PC(30:1)+HCOO	PC
PC(14:1e_16:0)+HCOO	PC(30:1e)+HCOO	PC
PC(16:0_14:2)+HCOO	PC(30:2)+HCOO	PC
PC(14:1e_16:1)+HCOO	PC(30:2e)+HCOO	PC
PC(12:1e_18:2)+HCOO	PC(30:3e)+HCOO	PC
PC(12:1e_18:2)+HCOO	PC(30:3e)+HCOO	PC
PC(30:3e)+HCOO	PC(30:3e)+HCOO	PC
PC(30:4e)+HCOO	PC(30:4e)+HCOO	PC
PC(15:0_16:0)+HCOO	PC(31:0)+HCOO	PC
PC(15:0_16:1)+HCOO	PC(31:1)+HCOO	PC
CL(18:4_20:4_18:2_18:2)-H	CL(74:12)-H	CL
PC(16:1e_15:0)+HCOO	PC(31:1e)+HCOO	PC
PC(31:2e)+HCOO	PC(31:2e)+HCOO	PC
PC(14:1e_17:1)+HCOO	PC(31:2e)+HCOO	PC
PC(18:3e_13:0)+HCOO	PC(31:3e)+HCOO	PC
PC(16:0_16:0)+HCOO	PC(32:0)+HCOO	PC
PC(16:0e_16:0)+HCOO	PC(32:0e)+HCOO	PC
PC(16:0_16:1)+HCOO	PC(32:1)+HCOO	PC
CL(74:3)-2H	CL(74:3)-2H	CL
PC(16:0e_16:1)+HCOO	PC(32:1e)+HCOO	PC
PC(16:1e_16:0)+HCOO	PC(32:1e)+HCOO	PC
PC(14:0_18:2)+HCOO	PC(32:2)+HCOO	PC
PC(16:1_16:1)+HCOO	PC(32:2)+HCOO	PC
PC(14:0e_18:2)+HCOO	PC(32:2e)+HCOO	PC
PC(14:1e_18:1)+HCOO	PC(32:2e)+HCOO	PC
PC(16:1e_16:1)+HCOO	PC(32:2e)+HCOO	PC
PC(32:3)+HCOO	PC(32:3)+HCOO	PC
CL(74:5)-2H	CL(74:5)-2H	CL
PC(18:2_14:1)+HCOO	PC(32:3)+HCOO	PC
PC(18:1_14:2)+HCOO	PC(32:3)+HCOO	PC
PC(10:0e_22:3)+HCOO	PC(32:3e)+HCOO	PC
PC(10:0e_22:3)+HCOO	PC(32:3e)+HCOO	PC
PC(14:1e_18:2)+HCOO	PC(32:3e)+HCOO	PC
PC(14:1e_18:2)+HCOO	PC(32:3e)+HCOO	PC
PC(32:3e)+HCOO	PC(32:3e)+HCOO	PC
PC(10:1e_22:3)+HCOO	PC(32:4e)+HCOO	PC
PC(14:1e_18:3)+HCOO	PC(32:4e)+HCOO	PC
PC(32:4e)+HCOO	PC(32:4e)+HCOO	PC
CL(74:7)-2H	CL(74:7)-2H	CL
PC(32:5e)+HCOO	PC(32:5e)+HCOO	PC
PC(32:5e)+HCOO	PC(32:5e)+HCOO	PC
PC(32:6e)+HCOO	PC(32:6e)+HCOO	PC
PC(16:0_17:0)+HCOO	PC(33:0)+HCOO	PC
PC(17:1_16:0)+HCOO	PC(33:1)+HCOO	PC
PC(16:0e_17:1)+HCOO	PC(33:1e)+HCOO	PC
PC(15:0_18:2)+HCOO	PC(33:2)+HCOO	PC
PC(16:2e_17:0)+HCOO	PC(33:2e)+HCOO	PC
PC(16:1e_17:1)+HCOO	PC(33:2e)+HCOO	PC
CL(20:2_18:2_18:2_18:1)-H	CL(74:7)-H	CL
PC(16:1e_17:1)+HCOO	PC(33:2e)+HCOO	PC
PC(15:0_18:3)+HCOO	PC(33:3)+HCOO	PC
PC(15:0_18:3)+HCOO	PC(33:3)+HCOO	PC
PC(16:2e_17:1)+HCOO	PC(33:3e)+HCOO	PC
PC(18:0_16:0)+HCOO	PC(34:0)+HCOO	PC
PC(18:0e_16:0)+HCOO	PC(34:0e)+HCOO	PC
CL(20:2_18:2_18:2_18:2)-H	CL(74:8)-H	CL
PC(16:0_18:1)-CH3	PC(34:1)-CH3	PC
CL(18:2_20:4_18:1_18:1)-H	CL(74:8)-H	CL
PC(16:0e_18:1)+HCOO	PC(34:1e)+HCOO	PC
PC(16:0e_18:1)+HCOO	PC(34:1e)+HCOO	PC
CL(74:9)-2H	CL(74:9)-2H	CL
PC(16:1e_18:0)+HCOO	PC(34:1e)+HCOO	PC
PC(34:2)-CH3	PC(34:2)-CH3	PC
PC(16:1_18:1)-CH3	PC(34:2)-CH3	PC
PC(16:0_18:2)+HCOO	PC(34:2)+HCOO	PC
CL(63:6)-2H	CL(63:6)-2H	CL
CL(18:2_18:2_18:2_20:3)-H	CL(74:9)-H	CL
CL(18:2_18:1_20:4_18:2)-H	CL(74:9)-H	CL
PC(16:0e_18:2)+HCOO	PC(34:2e)+HCOO	PC
CL(76:10)-H	CL(76:10)-H	CL
PC(16:1e_18:1)+HCOO	PC(34:2e)+HCOO	PC
CL(76:10)-H	CL(76:10)-H	CL
PC(22:2_12:1)+HCOO	PC(34:3)+HCOO	PC
PC(16:1_18:2)+HCOO	PC(34:3)+HCOO	PC
CL(76:11)-H	CL(76:11)-H	CL
PC(16:1e_18:2)+HCOO	PC(34:3e)+HCOO	PC
CL(18:2_18:2_22:6_18:2)-H	CL(76:12)-H	CL
PC(16:1_18:3)+HCOO	PC(34:4)+HCOO	PC
PC(16:1_18:3)+HCOO	PC(34:4)+HCOO	PC
PC(16:2e_18:2)+HCOO	PC(34:4e)+HCOO	PC
PC(16:1e_18:3)+HCOO	PC(34:4e)+HCOO	PC
CL(20:5_20:4_18:2_18:2)-H	CL(76:13)-H	CL
PC(16:2e_18:2)+HCOO	PC(34:4e)+HCOO	PC
PC(20:4_14:1)+HCOO	PC(34:5)+HCOO	PC
PC(16:2e_18:3)+HCOO	PC(34:5e)+HCOO	PC
PC(14:1e_20:4)+HCOO	PC(34:5e)+HCOO	PC
PC(14:1e_20:4)+HCOO	PC(34:5e)+HCOO	PC
PC(12:1e_22:4)+HCOO	PC(34:5e)+HCOO	PC
PC(14:1e_20:5)+HCOO	PC(34:6e)+HCOO	PC
PC(18:0_17:0)+HCOO	PC(35:0)+HCOO	PC
PC(17:0_18:1)+HCOO	PC(35:1)+HCOO	PC
CL(76:2)-H	CL(76:2)-H	CL
PC(17:0_18:1)+HCOO	PC(35:1)+HCOO	PC
PC(18:0e_17:1)+HCOO	PC(35:1e)+HCOO	PC
PC(17:0_18:2)+HCOO	PC(35:2)+HCOO	PC
PC(17:0_18:2)+HCOO	PC(35:2)+HCOO	PC
PC(16:2e_19:0)+HCOO	PC(35:2e)+HCOO	PC
PC(18:1e_17:1)+HCOO	PC(35:2e)+HCOO	PC
PC(16:1e_19:1)+HCOO	PC(35:2e)+HCOO	PC
PC(17:1_18:2)+HCOO	PC(35:3)+HCOO	PC
PC(17:1_18:2)-CH3	PC(35:3)-CH3	PC
CL(76:2)-2H	CL(76:2)-2H	CL
PC(18:2e_17:1)+HCOO	PC(35:3e)+HCOO	PC
PC(15:0_20:4)+HCOO	PC(35:4)+HCOO	PC
PC(15:0_20:4)+HCOO	PC(35:4)+HCOO	PC
PC(18:3e_17:1)+HCOO	PC(35:4e)+HCOO	PC
PC(18:0_18:0)+HCOO	PC(36:0)+HCOO	PC
CL(76:3)-2H	CL(76:3)-2H	CL
PC(18:0e_18:1)+HCOO	PC(36:1e)+HCOO	PC
PC(18:0_18:2)+HCOO	PC(36:2)+HCOO	PC
PC(16:0_20:2)-CH3	PC(36:2)-CH3	PC
CL(18:1_16:0_16:0_18:1)-H	CL(68:2)-H	CL
CL(76:4)-H	CL(76:4)-H	CL
PC(18:0e_18:2)+HCOO	PC(36:2e)+HCOO	PC
PC(18:1e_18:1)+HCOO	PC(36:2e)+HCOO	PC
PC(24:2_12:1)+HCOO	PC(36:3)+HCOO	PC
PC(18:1_18:2)+HCOO	PC(36:3)+HCOO	PC
CL(76:5)-H	CL(76:5)-H	CL
PC(16:0e_20:3)+HCOO	PC(36:3e)+HCOO	PC
PC(18:2e_18:1)+HCOO	PC(36:3e)+HCOO	PC
PC(18:1e_18:2)+HCOO	PC(36:3e)+HCOO	PC
PC(18:1e_18:2)+HCOO	PC(36:3e)+HCOO	PC
PC(36:4)+HCOO	PC(36:4)+HCOO	PC
PC(18:2_18:2)+HCOO	PC(36:4)+HCOO	PC
CL(76:6)-H	CL(76:6)-H	CL
PC(16:0_20:4)+HCOO	PC(36:4)+HCOO	PC
PC(16:0e_20:4)+HCOO	PC(36:4e)+HCOO	PC
PC(16:1e_20:3)+HCOO	PC(36:4e)+HCOO	PC
PC(16:1e_20:3)+HCOO	PC(36:4e)+HCOO	PC
CL(77:1)-2H	CL(77:1)-2H	CL
PC(16:0_20:5)+HCOO	PC(36:5)+HCOO	PC
PC(16:1_20:4)+HCOO	PC(36:5)+HCOO	PC
PC(16:1e_20:4)+HCOO	PC(36:5e)+HCOO	PC
CL(77:1)-H	CL(77:1)-H	CL
PC(16:1_20:5)+HCOO	PC(36:6)+HCOO	PC
PC(16:2e_20:4)+HCOO	PC(36:6e)+HCOO	PC
PC(16:2e_20:5)+HCOO	PC(36:7e)+HCOO	PC
PC(24:0_13:0)+HCOO	PC(37:0)+HCOO	PC
PC(19:0_18:1)+HCOO	PC(37:1)+HCOO	PC
PC(16:0e_21:1)+HCOO	PC(37:1e)+HCOO	PC
PC(19:1_18:1)+HCOO	PC(37:2)+HCOO	PC
PC(19:1_18:2)+HCOO	PC(37:3)+HCOO	PC
PC(37:3e)+HCOO	PC(37:3e)+HCOO	PC
PC(18:2e_19:1)+HCOO	PC(37:3e)+HCOO	PC
PC(17:0_20:4)+HCOO	PC(37:4)+HCOO	PC
PC(17:0_20:4)-CH3	PC(37:4)-CH3	PC
PC(20:4e_17:0)+HCOO	PC(37:4e)+HCOO	PC
PC(17:1_20:4)+HCOO	PC(37:5)+HCOO	PC
PC(17:1_20:4)-CH3	PC(37:5)-CH3	PC
PC(20:4e_17:1)+HCOO	PC(37:5e)+HCOO	PC
PC(18:0_20:0)+HCOO	PC(38:0)+HCOO	PC
CL(77:3)-H	CL(77:3)-H	CL
PC(20:0_18:1)+HCOO	PC(38:1)+HCOO	PC
PC(18:0_20:2)+HCOO	PC(38:2)+HCOO	PC
PC(18:0e_20:2)+HCOO	PC(38:2e)+HCOO	PC
PC(18:0_20:3)+HCOO	PC(38:3)+HCOO	PC
PC(18:0_20:3)+HCOO	PC(38:3)+HCOO	PC
PC(18:0e_20:3)+HCOO	PC(38:3e)+HCOO	PC
PC(18:1e_20:2)+HCOO	PC(38:3e)+HCOO	PC
PC(16:1e_22:2)-CH3	PC(38:3e)-CH3	PC
PC(16:0_22:4)+HCOO	PC(38:4)+HCOO	PC
PC(18:0_20:4)+HCOO	PC(38:4)+HCOO	PC
CL(78:1)-2H	CL(78:1)-2H	CL
PC(18:0e_20:4)+HCOO	PC(38:4e)+HCOO	PC
PC(18:1e_20:3)+HCOO	PC(38:4e)+HCOO	PC
PC(18:1_20:4)+HCOO	PC(38:5)+HCOO	PC
PC(18:1_20:4)-CH3	PC(38:5)-CH3	PC
PC(18:1e_20:4)+HCOO	PC(38:5e)+HCOO	PC
PC(18:2_20:4)+HCOO	PC(38:6)+HCOO	PC
PC(16:0_22:6)+HCOO	PC(38:6)+HCOO	PC
PC(18:1e_20:5)+HCOO	PC(38:6e)+HCOO	PC
CL(78:11)-2H	CL(78:11)-2H	CL
PC(18:2e_20:4)+HCOO	PC(38:6e)+HCOO	PC
PC(20:5_18:2)+HCOO	PC(38:7)+HCOO	PC
PC(16:1e_22:6)+HCOO	PC(38:7e)+HCOO	PC
PC(39:0)+HCOO	PC(39:0)+HCOO	PC
PC(18:0_22:4)+HCOO	PC(40:4)+HCOO	PC
PC(18:0e_22:4)+HCOO	PC(40:4e)+HCOO	PC
PC(18:0_22:5)+HCOO	PC(40:5)+HCOO	PC
PC(18:0_22:5)+HCOO	PC(40:5)+HCOO	PC
PC(18:0e_22:5)+HCOO	PC(40:5e)+HCOO	PC
CL(78:13)-2H	CL(78:13)-2H	CL
PC(18:1e_22:4)+HCOO	PC(40:5e)+HCOO	PC
PC(18:1_22:5)+HCOO	PC(40:6)+HCOO	PC
PC(18:1e_22:5)+HCOO	PC(40:6e)+HCOO	PC
PC(18:1e_22:5)+HCOO	PC(40:6e)+HCOO	PC
PC(22:5_18:2)+HCOO	PC(40:7)+HCOO	PC
PC(22:5_18:2)+HCOO	PC(40:7)+HCOO	PC
PC(18:2e_22:5)+HCOO	PC(40:7e)+HCOO	PC
PC(18:2e_22:5)+HCOO	PC(40:7e)+HCOO	PC
PC(20:4_20:4)+HCOO	PC(40:8)+HCOO	PC
PC(20:4_20:4)-CH3	PC(40:8)-CH3	PC
CL(18:2_16:0_16:0_18:1)-H	CL(68:3)-H	CL
CL(78:14)-2H	CL(78:14)-2H	CL
PC(22:5_20:4)+HCOO	PC(42:9)+HCOO	PC
PC(50:4)-CH3	PC(50:4)-CH3	PC
PC(50:5)-CH3	PC(50:5)-CH3	PC
PC(32:1_20:4)-CH3	PC(52:5)-CH3	PC
PC(34:1_20:4)-CH3	PC(54:5)-CH3	PC
PC(54:6)-CH3	PC(54:6)-CH3	PC
CL(78:2)-2H	CL(78:2)-2H	CL
PE(9:0_10:2)-H	PE(19:2)-H	PE
PE(10:0_11:2)-H	PE(21:2)-H	PE
PE(10:0_11:3)-H	PE(21:3)-H	PE
PE(11:0_10:4)-H	PE(21:4)-H	PE
PE(23:1)-H	PE(23:1)-H	PE
PE(12:1e_18:2)-H	PE(30:3e)-H	PE
PE(18:0_14:0)-H	PE(32:0)-H	PE
PE(16:0_16:1)-H	PE(32:1)-H	PE
PE(16:1e_16:0)-H	PE(32:1e)-H	PE
PE(16:1_16:1)-H	PE(32:2)-H	PE
CL(78:4)-2H	CL(78:4)-2H	CL
PE(16:1e_16:1)-H	PE(32:2e)-H	PE
PE(14:1e_18:2)-H	PE(32:3e)-H	PE
PE(32:5e)-H	PE(32:5e)-H	PE
PE(18:0_15:0)-H	PE(33:0)-H	PE
PE(33:1e)-H	PE(33:1e)-H	PE
PE(16:1e_17:1)-H	PE(33:2e)-H	PE
PE(18:0_16:0)-H	PE(34:0)-H	PE
PE(18:0e_16:0)-H	PE(34:0e)-H	PE
PE(16:0_18:1)-H	PE(34:1)-H	PE
PE(18:1e_16:0)-H	PE(34:1e)-H	PE
CL(78:4)-H	CL(78:4)-H	CL
PE(16:1_18:1)-H	PE(34:2)-H	PE
PE(16:1e_18:1)-H	PE(34:2e)-H	PE
PE(16:1_18:2)-H	PE(34:3)-H	PE
PE(16:1_18:2)-H	PE(34:3)-H	PE
PE(16:1e_18:2)-H	PE(34:3e)-H	PE
PE(16:2e_18:2)-H	PE(34:4e)-H	PE
PE(14:1e_20:4)-H	PE(34:5e)-H	PE
PE(18:0_17:0)-H	PE(35:0)-H	PE
PE(17:0_18:1)-H	PE(35:1)-H	PE
CL(78:5)-2H	CL(78:5)-2H	CL
PE(17:1_18:0)-H	PE(35:1)-H	PE
PE(17:1_18:0)-H	PE(35:1)-H	PE
PE(18:1e_17:0)-H	PE(35:1e)-H	PE
PE(17:0_18:2)-H	PE(35:2)-H	PE
PE(18:1e_17:1)-H	PE(35:2e)-H	PE
PE(17:1_18:2)-H	PE(35:3)-H	PE
PE(18:2e_17:1)-H	PE(35:3e)-H	PE
PE(18:0_18:0)-H	PE(36:0)-H	PE
PE(18:0_18:1)-H	PE(36:1)-H	PE
PE(18:0_18:1)-H	PE(36:1)-H	PE
CL(78:5)-2H	CL(78:5)-2H	CL
PE(18:0e_18:1)-H	PE(36:1e)-H	PE
PE(18:0e_18:1)-H	PE(36:1e)-H	PE
PE(18:1e_18:0)-H	PE(36:1e)-H	PE
PE(17:1_19:1)-H	PE(36:2)-H	PE
PE(36:2)-H	PE(36:2)-H	PE
PE(18:0_18:2)-H	PE(36:2)-H	PE
PE(18:0e_18:2)-H	PE(36:2e)-H	PE
CL(78:6)-2H	CL(78:6)-2H	CL
PE(18:1e_18:1)-H	PE(36:2e)-H	PE
PE(18:1_18:2)-H	PE(36:3)-H	PE
CL(78:7)-2H	CL(78:7)-2H	CL
PE(18:2_18:2)-H	PE(36:4)-H	PE
PE(18:2_18:2)-H	PE(36:4)-H	PE
PE(16:0_20:4)-H	PE(36:4)-H	PE
PE(18:1e_18:3)-H	PE(36:4e)-H	PE
PE(18:2e_18:2)-H	PE(36:4e)-H	PE
CL(78:7)-2H	CL(78:7)-2H	CL
PE(16:1e_20:3)-H	PE(36:4e)-H	PE
PE(16:1_20:4)-H	PE(36:5)-H	PE
PE(16:1_20:4)-H	PE(36:5)-H	PE
PE(16:1e_20:4)-H	PE(36:5e)-H	PE
PE(16:1e_20:4)-H	PE(36:5e)-H	PE
PE(16:2e_20:4)-H	PE(36:6e)-H	PE
PE(16:2e_20:5)-H	PE(36:7e)-H	PE
PE(19:0_18:1)-H	PE(37:1)-H	PE
PE(19:0_18:2)-H	PE(37:2)-H	PE
PE(18:1e_19:1)-H	PE(37:2e)-H	PE
CL(78:7)-H	CL(78:7)-H	CL
PE(19:1_18:2)-H	PE(37:3)-H	PE
PE(17:1_20:2)-H	PE(37:3)-H	PE
PE(17:0_20:4)-H	PE(37:4)-H	PE
PE(17:1_20:4)-H	PE(37:5)-H	PE
PE(18:0_20:1)-H	PE(38:1)-H	PE
PE(18:0_20:2)-H	PE(38:2)-H	PE
PE(20:1e_18:1)-H	PE(38:2e)-H	PE
PE(18:1e_20:1)-H	PE(38:2e)-H	PE
PE(18:0_20:3)-H	PE(38:3)-H	PE
PE(20:1e_18:2)-H	PE(38:3e)-H	PE
CL(68:4)-H	CL(68:4)-H	CL
PE(18:1e_20:2)-H	PE(38:3e)-H	PE
PE(18:0e_20:4)-H	PE(38:4e)-H	PE
PE(18:1e_20:3)-H	PE(38:4e)-H	PE
PE(18:1e_20:3)-H	PE(38:4e)-H	PE
CL(78:8)-2H	CL(78:8)-2H	CL
PE(18:1_20:4)-H	PE(38:5)-H	PE
PE(18:2e_20:3)-H	PE(38:5e)-H	PE
PE(18:1e_20:4)-H	PE(38:5e)-H	PE
PE(38:5e)-H	PE(38:5e)-H	PE
PE(18:2_20:4)-H	PE(38:6)-H	PE
CL(78:9)-2H	CL(78:9)-2H	CL
PE(16:0_22:6)-H	PE(38:6)-H	PE
PE(18:2e_20:4)-H	PE(38:6e)-H	PE
PE(18:2e_20:4)-H	PE(38:6e)-H	PE
PE(20:5_18:2)-H	PE(38:7)-H	PE
PE(16:1e_22:6)-H	PE(38:7e)-H	PE
PE(17:1_22:2)-H	PE(39:3)-H	PE
PE(19:0_20:4)-H	PE(39:4)-H	PE
PE(19:1_20:4)-H	PE(39:5)-H	PE
PE(39:6)-H	PE(39:6)-H	PE
PE(18:1_22:0)-H	PE(40:1)-H	PE
CL(79:1)-H	CL(79:1)-H	CL
PE(22:0_18:2)-H	PE(40:2)-H	PE
PE(40:2e)-H	PE(40:2e)-H	PE
PE(18:1_22:2)-H	PE(40:3)-H	PE
PE(18:1e_22:2)-H	PE(40:3e)-H	PE
PE(18:0_22:4)-H	PE(40:4)-H	PE
PE(18:0e_22:4)-H	PE(40:4e)-H	PE
PE(18:1e_22:3)-H	PE(40:4e)-H	PE
PE(18:0_22:5)-H	PE(40:5)-H	PE
PE(18:0e_22:5)-H	PE(40:5e)-H	PE
CL(79:11)-2H	CL(79:11)-2H	CL
PE(18:1e_22:4)-H	PE(40:5e)-H	PE
PE(40:5e)-H	PE(40:5e)-H	PE
PE(18:1_22:5)-H	PE(40:6)-H	PE
PE(18:0_22:6)-H	PE(40:6)-H	PE
PE(18:2e_22:4)-H	PE(40:6e)-H	PE
PE(18:1e_22:5)-H	PE(40:6e)-H	PE
PE(18:2e_22:5)-H	PE(40:7e)-H	PE
PE(18:1e_22:6)-H	PE(40:7e)-H	PE
PE(20:4_20:4)-H	PE(40:8)-H	PE
PE(18:2e_22:6)-H	PE(40:8e)-H	PE
CL(79:2)-H	CL(79:2)-H	CL
PE(20:4_21:0)-H	PE(41:4)-H	PE
PE(22:0_20:4)-H	PE(42:4)-H	PE
PE(20:4_23:0)-H	PE(43:4)-H	PE
PE(24:0_20:4)-H	PE(44:4)-H	PE
PE(50:2)-H	PE(50:2)-H	PE
PE(32:1_18:2)-H	PE(50:3)-H	PE
PE(51:3)-H	PE(51:3)-H	PE
PE(34:1_18:1)-H	PE(52:2)-H	PE
PE(34:1_18:2)-H	PE(52:3)-H	PE
PE(52:4)-H	PE(52:4)-H	PE
CL(79:3)-H	CL(79:3)-H	CL
PE(32:1_20:4)-H	PE(52:5)-H	PE
PE(53:2)-H	PE(53:2)-H	PE
PE(53:3)-H	PE(53:3)-H	PE
PE(53:5)-H	PE(53:5)-H	PE
PE(54:2)-H	PE(54:2)-H	PE
PE(36:1_18:2)-H	PE(54:3)-H	PE
PE(54:4)-H	PE(54:4)-H	PE
PE(34:1_20:4)-H	PE(54:5)-H	PE
PE(54:6)-H	PE(54:6)-H	PE
PE(55:5)-H	PE(55:5)-H	PE
CL(79:4)-H	CL(79:4)-H	CL
PE(56:4)-H	PE(56:4)-H	PE
PE(36:1_20:4)-H	PE(56:5)-H	PE
PE(56:6)-H	PE(56:6)-H	PE
PE(58:6)-H	PE(58:6)-H	PE
PG(16:0_16:0)-H	PG(32:0)-H	PG
PG(16:0_16:1)-H	PG(32:1)-H	PG
PG(33:0)-H	PG(33:0)-H	PG
PG(16:0_17:0)-H	PG(33:0)-H	PG
PG(18:0_16:0)-H	PG(34:0)-H	PG
CL(79:5)-H	CL(79:5)-H	CL
PG(16:0_18:1)-H	PG(34:1)-H	PG
PG(16:1_18:1)-H	PG(34:2)-H	PG
PG(16:0_18:2)-H	PG(34:2)-H	PG
PG(16:1_18:2)-H	PG(34:3)-H	PG
PG(18:0_17:0)-H	PG(35:0)-H	PG
PG(35:0)-H	PG(35:0)-H	PG
PG(17:0_18:1)-H	PG(35:1)-H	PG
PG(17:0_18:1)-H	PG(35:1)-H	PG
PG(17:0_18:2)-H	PG(35:2)-H	PG
CL(79:7)-H	CL(79:7)-H	CL
PG(18:0_18:0)-H	PG(36:0)-H	PG
PG(18:0_18:1)-H	PG(36:1)-H	PG
PG(18:0_18:1)-H	PG(36:1)-H	PG
PG(18:1_18:1)-H	PG(36:2)-H	PG
PG(18:0_18:2)-H	PG(36:2)-H	PG
PG(18:0_18:2)-H	PG(36:2)-H	PG
PG(18:1_18:2)-H	PG(36:3)-H	PG
PG(18:1_18:2)-H	PG(36:3)-H	PG
PG(18:2_18:2)-H	PG(36:4)-H	PG
PG(16:0_20:4)-H	PG(36:4)-H	PG
AcCa(16:0)+H	AcCa(16:0)+H	AcCa
Cer(d18:1_24:0)+H	Cer(d42:1)+H	Cer
PC(14:1e_24:2)+Na	PC(38:3e)+Na	PC
PC(38:4)+Na	PC(38:4)+Na	PC
PC(38:4)+H	PC(38:4)+H	PC
PC(38:4e)+Na	PC(38:4e)+Na	PC
PC(38:4e)+H	PC(38:4e)+H	PC
PC(16:0e_22:4)+Na	PC(38:4e)+Na	PC
Cer(d18:1_24:0+O)+H	Cer(d42:1+O)+H	Cer
PC(38:5)+H	PC(38:5)+H	PC
PC(38:5e)+H	PC(38:5e)+H	PC
Cer(d18:1_24:1)+H	Cer(d42:2)+H	Cer
PC(16:0e_22:5)+Na	PC(38:5e)+Na	PC
PC(16:1e_22:4)+H	PC(38:5e)+H	PC
PC(18:2_20:4)+Na	PC(38:6)+Na	PC
PC(38:6)+H	PC(38:6)+H	PC
Cer(d18:2_24:1)+H	Cer(d42:3)+H	Cer
PC(38:6e)+H	PC(38:6e)+H	PC
PC(16:0e_22:6)+H	PC(38:6e)+H	PC
PC(38:7)+H	PC(38:7)+H	PC
PC(38:7e)+H	PC(38:7e)+H	PC
Cer(d18:1_25:0)+H	Cer(d43:1)+H	Cer
PC(17:0_22:4)+H	PC(39:4)+H	PC
PC(39:4e)+H	PC(39:4e)+H	PC
PC(17:1_22:4)+H	PC(39:5)+H	PC
PC(39:5e)+H	PC(39:5e)+H	PC
PC(40:4)+H	PC(40:4)+H	PC
PC(40:4e)+H	PC(40:4e)+H	PC
Cer(d18:1_26:5)+H	Cer(d44:6)+H	Cer
PC(40:5)+H	PC(40:5)+H	PC
PC(40:5e)+H	PC(40:5e)+H	PC
PC(18:3e_22:2)+Na	PC(40:5e)+Na	PC
PC(40:5e)+H	PC(40:5e)+H	PC
PC(40:6)+H	PC(40:6)+H	PC
PC(40:6)+H	PC(40:6)+H	PC
PC(40:6e)+H	PC(40:6e)+H	PC
PC(20:2e_20:4)+Na	PC(40:6e)+Na	PC
PC(20:2e_20:4)+Na	PC(40:6e)+Na	PC
Cer(m18:0_18:0)+H	Cer(m36:0)+H	Cer
PC(22:5_18:2)+Na	PC(40:7)+Na	PC
PC(40:7)+H	PC(40:7)+H	PC
PC(40:7e)+H	PC(40:7e)+H	PC
PC(40:8)+H	PC(40:8)+H	PC
PC(40:8)+H	PC(40:8)+H	PC
PC(42:10)+H	PC(42:10)+H	PC
PC(42:8)+H	PC(42:8)+H	PC
PC(42:9)+H	PC(42:9)+H	PC
PC(44:1e)+Na	PC(44:1e)+Na	PC
PE(12:0e_6:0)+Na	PE(18:0e)+Na	PE
PE(12:0p_6:0)+H	PE(18:0p)+H	PE
PE(10:1e_8:0)+Na	PE(18:1e)+Na	PE
PE(8:1e_10:0)+H	PE(18:1e)+H	PE
PE(18:1e)+H	PE(18:1e)+H	PE
PE(8:1e_10:0)+Na	PE(18:1e)+Na	PE
PE(8:1e_10:1)+Na	PE(18:2e)+Na	PE
PE(18:2e)+H	PE(18:2e)+H	PE
PE(18:2e)+H	PE(18:2e)+H	PE
PE(18:3e)+H	PE(18:3e)+H	PE
PE(8:0_11:1)+Na	PE(19:1)+Na	PE
PE(19:1)+H	PE(19:1)+H	PE
PE(9:0_10:2)+H	PE(19:2)+H	PE
PE(8:1e_12:0)+Na	PE(20:1e)+Na	PE
Cer(m19:0_18:2)+H	Cer(m37:2)+H	Cer
PE(10:0e_10:2)+Na	PE(20:2e)+Na	PE
PE(8:0e_12:3)+H	PE(20:3e)+H	PE
PE(8:1e_12:3)+H	PE(20:4e)+H	PE
PE(8:1e_12:3)+H	PE(20:4e)+H	PE
PE(8:1e_12:4)+H	PE(20:5e)+H	PE
PE(25:1e)+H	PE(25:1e)+H	PE
PE(25:1e)+H	PE(25:1e)+H	PE
PE(30:3e)+Na	PE(30:3e)+Na	PE
Cer(m20:1_18:1)+H	Cer(m38:2)+H	Cer
PE(16:0p_16:0)+H	PE(32:0p)+H	PE
PE(16:0p_16:1)+H	PE(32:1p)+H	PE
PE(14:0p_18:2)+H	PE(32:2p)+H	PE
PE(16:0p_17:1)+H	PE(33:1p)+H	PE
PE(14:1e_19:1)+Na	PE(33:2e)+Na	PE
PE(18:0_16:0)+H	PE(34:0)+H	PE
PE(16:0p_18:0)+H	PE(34:0p)+H	PE
PE(18:0p_16:0)+H	PE(34:0p)+H	PE
Cer(m18:0_21:2)+H	Cer(m39:2)+H	Cer
PE(18:0_16:1)+H	PE(34:1)+H	PE
PE(16:0p_18:1)+H	PE(34:1p)+H	PE
PE(16:1e_18:1)+Na	PE(34:2e)+Na	PE
PE(20:0e_14:3)+Na	PE(34:3e)+Na	PE
PE(16:0p_18:3)+H	PE(34:3p)+H	PE
PE(14:0p_20:4)+H	PE(34:4p)+H	PE
PE(12:0p_23:0)+H	PE(35:0p)+H	PE
PE(14:0e_21:1)+Na	PE(35:1e)+Na	PE
PE(18:0p_17:1)+H	PE(35:1p)+H	PE
Cer(m19:0_21:2)+H	Cer(m40:2)+H	Cer
PE(14:1e_21:1)+Na	PE(35:2e)+Na	PE
PE(18:1p_17:1)+H	PE(35:2p)+H	PE
PE(18:0_18:0)+H	PE(36:0)+H	PE
PE(18:1e_18:0)+H	PE(36:1e)+H	PE
Cer(m19:0_21:3)+H	Cer(m40:3)+H	Cer
PE(18:0p_18:1)+H	PE(36:1p)+H	PE
PE(18:1_18:1)+Na	PE(36:2)+Na	PE
PE(18:1_18:1)+Na	PE(36:2)+Na	PE
PE(18:1e_18:1)+Na	PE(36:2e)+Na	PE
PE(18:0p_18:2)+H	PE(36:2p)+H	PE
PE(22:0_14:3)+Na	PE(36:3)+Na	PE
PE(14:1e_22:2)+Na	PE(36:3e)+Na	PE
PE(14:1e_22:2)+Na	PE(36:3e)+Na	PE
PE(18:1p_18:2)+H	PE(36:3p)+H	PE
Cer(m19:0_22:2)+H	Cer(m41:2)+H	Cer
PE(16:0p_20:3)+H	PE(36:3p)+H	PE
PE(18:2p_18:2)+H	PE(36:4p)+H	PE
PE(18:2p_18:2)+H	PE(36:4p)+H	PE
PE(36:5e)+Na	PE(36:5e)+Na	PE
PE(16:1p_20:4)+H	PE(36:5p)+H	PE
PE(16:1p_20:4)+H	PE(36:5p)+H	PE
PE(14:0e_23:0)+Na	PE(37:0e)+Na	PE
PE(14:1e_23:0)+Na	PE(37:1e)+Na	PE
Cer(m19:1_22:2)+H	Cer(m41:3)+H	Cer
PE(37:1e)+H	PE(37:1e)+H	PE
PE(16:1p_21:0)+Na	PE(37:1p)+Na	PE
PE(37:4e)+Na	PE(37:4e)+Na	PE
PE(38:0)+H	PE(38:0)+H	PE
PE(18:0p_20:1)+H	PE(38:1p)+H	PE
PE(38:2e)+Na	PE(38:2e)+Na	PE
Cer(m19:0_23:2)+H	Cer(m42:2)+H	Cer
PE(18:0p_20:2)+H	PE(38:2p)+H	PE
PE(16:1p_22:2)+H	PE(38:3p)+H	PE
PE(18:0p_20:3)+H	PE(38:3p)+H	PE
PE(16:0e_22:4)+Na	PE(38:4e)+Na	PE
PE(38:4e)+Na	PE(38:4e)+Na	PE
PE(18:1p_20:3)+H	PE(38:4p)+H	PE
Cer(m19:0_23:3)+H	Cer(m42:3)+H	Cer
PE(38:5e)+Na	PE(38:5e)+Na	PE
PE(18:2e_20:3)+Na	PE(38:5e)+Na	PE
PE(18:1p_20:4)+H	PE(38:5p)+H	PE
PE(20:4e_18:2)+Na	PE(38:6e)+Na	PE
PE(18:1p_20:5)+H	PE(38:6p)+H	PE
PE(39:2e)+Na	PE(39:2e)+Na	PE
PE(16:1p_23:1)+H	PE(39:2p)+H	PE
PE(39:3e)+Na	PE(39:3e)+Na	PE
Cer(m19:1_23:3)+H	Cer(m42:4)+H	Cer
PE(18:0p_22:2)+H	PE(40:2p)+H	PE
PE(18:1p_22:2)+H	PE(40:3p)+H	PE
PE(18:0p_22:3)+H	PE(40:3p)+H	PE
PE(18:0_22:4)+H	PE(40:4)+H	PE
PE(40:4e)+Na	PE(40:4e)+Na	PE
PE(18:0p_22:4)+H	PE(40:4p)+H	PE
Cer(m19:0_24:2)+H	Cer(m43:2)+H	Cer
PE(18:0p_22:4)+H	PE(40:4p)+H	PE
PE(40:5e)+Na	PE(40:5e)+Na	PE
PE(18:1p_22:4)+H	PE(40:5p)+H	PE
PE(18:0p_22:5)+H	PE(40:5p)+H	PE
PE(18:1p_22:5)+H	PE(40:6p)+H	PE
PE(18:0p_22:6)+H	PE(40:6p)+H	PE
PE(40:8e)+H	PE(40:8e)+H	PE
Cer(t16:0_16:0)+H	Cer(t32:0)+H	Cer
PE(41:4e)+H	PE(41:4e)+H	PE
PE(41:5e)+Na	PE(41:5e)+Na	PE
PE(42:3e)+H	PE(42:3e)+H	PE
PE(44:1e)+Na	PE(44:1e)+Na	PE
PE(35:0_10:0)+Na	PE(45:0)+Na	PE
PE(37:1_10:2)+H	PE(47:3)+H	PE
PE(50:2)+H	PE(50:2)+H	PE
PE(52:1)+Na	PE(52:1)+Na	PE
PE(52:2)+Na	PE(52:2)+Na	PE
PE(52:3)+H	PE(52:3)+H	PE
Cer(t34:0)+H	Cer(t34:0)+H	Cer
PE(54:2)+Na	PE(54:2)+Na	PE
PE(30:1_24:2)+Na	PE(54:3)+Na	PE
PE(54:3)+H	PE(54:3)+H	PE
PE(36:1_20:4)+H	PE(56:5)+H	PE
PG(20:1)+H	PG(20:1)+H	PG
PG(17:0_17:0)+H	PG(34:0)+H	PG
PG(16:0_18:1)+H	PG(34:1)+H	PG
PG(36:0)+H	PG(36:0)+H	PG
PG(42:1)+Na	PG(42:1)+Na	PG
PG(28:0_16:0)+H	PG(44:0)+H	PG
Cer(t36:0)+H	Cer(t36:0)+H	Cer
PI(16:0_18:1)+H	PI(34:1)+H	PI
PI(18:0_18:0)+Na	PI(36:0)+Na	PI
PI(18:0_18:1)+Na	PI(36:1)+Na	PI
PI(18:0_18:1)+H	PI(36:1)+H	PI
PI(18:1_18:1)+Na	PI(36:2)+Na	PI
PI(18:0_18:2)+H	PI(36:2)+H	PI
Cer(t18:0_18:0)+H-H2O	Cer(t36:0)+H-H2O	Cer
PI(18:0_20:2)+H	PI(38:2)+H	PI
PI(18:0_20:3)+H	PI(38:3)+H	PI
PI(18:0_20:4)+H	PI(38:4)+H	PI
PI(18:1_20:4)+H	PI(38:5)+H	PI
Cer(t36:0+O)+H	Cer(t36:0+O)+H	Cer
PI(18:0_22:4)+H	PI(40:4)+H	PI
PI(18:0_22:5)+H	PI(40:5)+H	PI
PS(18:0_18:1)+Na	PS(36:1)+Na	PS
PS(18:0_18:2)+H	PS(36:2)+H	PS
PS(18:0_20:4)+H	PS(38:4)+H	PS
Cer(t38:0)+H	Cer(t38:0)+H	Cer
PS(38:5e)+H	PS(38:5e)+H	PS
PS(18:0_22:4)+H	PS(40:4)+H	PS
PS(18:0_22:5)+H	PS(40:5)+H	PS
PS(18:0_22:6)+H	PS(40:6)+H	PS
SM(d32:1)+H	SM(d32:1)+H	SM
SM(d33:1)+H	SM(d33:1)+H	SM
SM(d34:0)+H	SM(d34:0)+H	SM
SM(d34:2)+H	SM(d34:2)+H	SM
Cer(t38:0+O)+H	Cer(t38:0+O)+H	Cer
SM(d34:2)+H	SM(d34:2)+H	SM
SM(d35:1)+H	SM(d35:1)+H	SM
SM(d35:4)+H	SM(d35:4)+H	SM
SM(d36:0)+H	SM(d36:0)+H	SM
SM(d36:1)+H	SM(d36:1)+H	SM
SM(d14:0_22:1)+H	SM(d36:1)+H	SM
SM(d36:2)+H	SM(d36:2)+H	SM
Cer(t18:0_22:0)+H-H2O	Cer(t40:0)+H-H2O	Cer
SM(d36:4)+H	SM(d36:4)+H	SM
SM(d37:1)+H	SM(d37:1)+H	SM
SM(d17:0_20:4)+H	SM(d37:4)+H	SM
SM(d38:0)+H	SM(d38:0)+H	SM
SM(d38:1)+H	SM(d38:1)+H	SM
SM(d18:0_20:5)+H	SM(d38:5)+H	SM
SM(d39:1)+H	SM(d39:1)+H	SM
SM(d40:0)+H	SM(d40:0)+H	SM
SM(d40:1)+H	SM(d40:1)+H	SM
Cer(t18:1_22:0)+H-H2O	Cer(t40:1)+H-H2O	Cer
SM(d40:2)+H	SM(d40:2)+H	SM
SM(d20:0_20:4)+H	SM(d40:4)+H	SM
SM(d41:1)+H	SM(d41:1)+H	SM
SM(d41:2)+H	SM(d41:2)+H	SM
SM(d41:4)+H	SM(d41:4)+H	SM
SM(d42:1)+H	SM(d42:1)+H	SM
SM(d42:2)+H	SM(d42:2)+H	SM
SM(d42:3)+H	SM(d42:3)+H	SM
SM(d18:1_24:3)+H	SM(d42:4)+H	SM
SM(d42:5)+H	SM(d42:5)+H	SM
SM(d43:1)+H	SM(d43:1)+H	SM
SM(d43:2)+H	SM(d43:2)+H	SM
SM(d43:2)+H	SM(d43:2)+H	SM
SM(d43:4)+H	SM(d43:4)+H	SM
SM(d43:5)+H	SM(d43:5)+H	SM
AcCa(17:0)+H	AcCa(17:0)+H	AcCa
CerG2GNAc1(d41:2+O)+Na	CerG2GNAc1(d41:2+O)+Na	CerG2GNAc1
SM(d44:4)+H	SM(d44:4)+H	SM
SM(d44:5)+H	SM(d44:5)+H	SM
SM(d44:5)+H	SM(d44:5)+H	SM
SM(d44:6)+H	SM(d44:6)+H	SM
SM(t18:1_18:0)+H	SM(t36:1)+H	SM
SM(t36:2)+H	SM(t36:2)+H	SM
SM(t38:1)+H	SM(t38:1)+H	SM
SM(t38:2)+H	SM(t38:2)+H	SM
CerG2GNAc1(d42:4)+NH4	CerG2GNAc1(d42:4)+NH4	CerG2GNAc1
SM(t38:4)+H	SM(t38:4)+H	SM
SM(t38:5)+H	SM(t38:5)+H	SM
SM(t39:4)+H	SM(t39:4)+H	SM
SM(t40:4)+H	SM(t40:4)+H	SM
SM(t40:5)+H	SM(t40:5)+H	SM
SM(t40:6)+H	SM(t40:6)+H	SM
CerP(d41:2+O)+NH4	CerP(d41:2+O)+NH4	CerP
SPH(d16:0)+H	SPH(d16:0)+H	SPH
CerP(d43:2+O)+NH4	CerP(d43:2+O)+NH4	CerP
SPH(d16:1)+H	SPH(d16:1)+H	SPH
SPH(d17:0)+H	SPH(d17:0)+H	SPH
SPH(d18:0)+H	SPH(d18:0)+H	SPH
SPH(d18:1)+H	SPH(d18:1)+H	SPH
SPH(d20:0)+H	SPH(d20:0)+H	SPH
SPH(d20:1)+H	SPH(d20:1)+H	SPH
SPH(d22:0)+H	SPH(d22:0)+H	SPH
SPH(d22:2)+H	SPH(d22:2)+H	SPH
SPH(m18:0)+H	SPH(m18:0)+H	SPH
SPH(m20:0)+H	SPH(m20:0)+H	SPH
SPH(t16:0)+H	SPH(t16:0)+H	SPH
SPH(t18:0)+H	SPH(t18:0)+H	SPH
SPH(t20:0)+H	SPH(t20:0)+H	SPH
SPHP(d16:2)+H-H2O	SPHP(d16:2)+H-H2O	SPHP
SPHP(d18:0)+H-H2O	SPHP(d18:0)+H-H2O	SPHP
SPHP(d20:0)+H-H2O	SPHP(d20:0)+H-H2O	SPHP
StE(24:7)+H	StE(24:7)+H	StE
TG(4:0_6:0_10:2)+NH4	TG(20:2)+NH4	TG
TG(20:2)+NH4	TG(20:2)+NH4	TG
ChE(2:0)+H	ChE(2:0)+H	ChE
TG(4:0_6:0_11:1)+NH4	TG(21:1)+NH4	TG
TG(21:1)+Na	TG(21:1)+Na	TG
TG(21:1)+Na	TG(21:1)+Na	TG
TG(21:1)+NH4	TG(21:1)+NH4	TG
Co(Q6)+H	Co(Q6)+H	Co
TG(21:1)+Na	TG(21:1)+Na	TG
AcCa(17:1)+H	AcCa(17:1)+H	AcCa
Co(Q8)+H	Co(Q8)+H	Co
Co(Q9)+NH4	Co(Q9)+NH4	Co
TG(21:2)+NH4	TG(21:2)+NH4	TG
DG(15:2)+H	DG(15:2)+H	DG
DG(15:2)+H	DG(15:2)+H	DG
TG(4:0_8:0_10:1)+NH4	TG(22:1)+NH4	TG
TG(6:0_10:3_10:4)+H	TG(26:7)+H	TG
TG(4:0_11:0_14:4)+H	TG(29:4)+H	TG
TG(10:0_10:2_10:2)+NH4	TG(30:4)+NH4	TG
TG(14:1e_6:0_10:4)+H	TG(30:5e)+H	TG
TG(20:0e_6:0_6:0)+Na	TG(32:0e)+Na	TG
DG(15:2)+H	DG(15:2)+H	DG
TG(12:0e_10:4_11:1)+NH4	TG(33:5e)+NH4	TG
TG(14:0e_10:1_10:2)+H	TG(34:3e)+H	TG
TG(4:0_12:3_18:1)+NH4	TG(34:4)+NH4	TG
TG(35:3e)+H	TG(35:3e)+H	TG
TG(16:0_6:0_14:0)+NH4	TG(36:0)+NH4	TG
TG(16:0_6:0_14:1)+NH4	TG(36:1)+NH4	TG
TG(12:0e_6:0_18:3)+H	TG(36:3e)+H	TG
TG(16:0e_6:0_14:3)+H	TG(36:3e)+H	TG
TG(14:0_11:2_11:2)+NH4	TG(36:4)+NH4	TG
TG(12:1e_6:0_18:3)+H	TG(36:4e)+H	TG
TG(37:1)+NH4	TG(37:1)+NH4	TG
TG(16:0_8:0_14:0)+NH4	TG(38:0)+NH4	TG
TG(4:0_16:0_18:1)+NH4	TG(38:1)+NH4	TG
TG(18:4_10:2_10:4)+NH4	TG(38:10)+NH4	TG
TG(38:10)+NH4	TG(38:10)+NH4	TG
TG(38:10)+NH4	TG(38:10)+NH4	TG
TG(18:4_10:2_10:4)+NH4	TG(38:10)+NH4	TG
TG(12:0e_6:0_20:4)+H	TG(38:4e)+H	TG
DG(4:0_14:1)+NH4	DG(18:1)+NH4	DG
TG(12:0e_6:0_20:4)+H	TG(38:4e)+H	TG
TG(15:0_10:0_14:0)+NH4	TG(39:0)+NH4	TG
TG(15:0_6:0_18:1)+Na	TG(39:1)+Na	TG
TG(16:0_10:4_13:0)+H	TG(39:4)+H	TG
TG(12:0e_11:3_16:1)+H	TG(39:4e)+H	TG
TG(16:0_6:0_18:1)+NH4	TG(40:1)+NH4	TG
TG(16:0_6:0_18:2)+NH4	TG(40:2)+NH4	TG
TG(18:0_10:0_12:4)+H	TG(40:4)+H	TG
TG(12:1e_6:0_22:3)+H	TG(40:4e)+H	TG
TG(15:0_10:0_16:0)+NH4	TG(41:0)+NH4	TG
TG(17:0_6:0_18:1)+NH4	TG(41:1)+NH4	TG
TG(15:0_8:0_18:2)+Na	TG(41:2)+Na	TG
TG(16:0_10:0_16:0)+NH4	TG(42:0)+NH4	TG
TG(16:1_10:0_16:1)+NH4	TG(42:2)+NH4	TG
TG(6:0_18:1_18:2)+NH4	TG(42:3)+NH4	TG
TG(15:0_14:0_14:0)+NH4	TG(43:0)+NH4	TG
TG(15:0_10:0_18:1)+NH4	TG(43:1)+NH4	TG
TG(15:0_10:1_18:1)+NH4	TG(43:2)+NH4	TG
TG(16:1_14:1_14:1)+NH4	TG(44:3)+NH4	TG
TG(44:6e)+NH4	TG(44:6e)+NH4	TG
TG(15:0_14:0_16:1)+NH4	TG(45:1)+NH4	TG
TG(10:0_17:1_18:1)+NH4	TG(45:2)+NH4	TG
TG(18:1_10:3_17:1)+H	TG(45:5)+H	TG
TG(46:10)+NH4	TG(46:10)+NH4	TG
TG(16:0_14:2_16:0)+NH4	TG(46:2)+NH4	TG
TG(16:0_14:3_16:0)+NH4	TG(46:3)+NH4	TG
TG(10:0_18:1_18:3)+NH4	TG(46:4)+NH4	TG
TG(18:1_14:0_14:3)+NH4	TG(46:4)+NH4	TG
TG(18:0_10:4_18:2)+Na	TG(46:6)+Na	TG
TG(15:0_16:1_16:1)+NH4	TG(47:2)+NH4	TG
TG(16:0_14:1_17:1)+NH4	TG(47:2)+NH4	TG
TG(16:1_14:1_17:1)+NH4	TG(47:3)+NH4	TG
TG(18:0_14:0_16:0)+NH4	TG(48:0)+NH4	TG
TG(16:0_16:0_16:0)+NH4	TG(48:0)+NH4	TG
TG(18:0e_14:0_16:0)+NH4	TG(48:0e)+NH4	TG
TG(48:12e)+H	TG(48:12e)+H	TG
TG(18:1e_14:0_16:0)+NH4	TG(48:1e)+NH4	TG
TG(18:0_14:3_16:0)+NH4	TG(48:3)+NH4	TG
TG(16:1_14:1_18:2)+NH4	TG(48:4)+NH4	TG
TG(16:0_14:3_18:1)+NH4	TG(48:4)+NH4	TG
TG(16:0_14:4_18:1)+NH4	TG(48:5)+NH4	TG
TG(14:0_14:1_20:5)+H	TG(48:6)+H	TG
TG(18:0_10:4_20:4)+Na	TG(48:8)+Na	TG
TG(19:1_15:0_15:0)+NH4	TG(49:1)+NH4	TG
TG(16:0_16:1_17:1)+NH4	TG(49:2)+NH4	TG
TG(18:2_14:1_17:1)+NH4	TG(49:4)+NH4	TG
TG(18:0_16:0_16:0)+NH4	TG(50:0)+NH4	TG
TG(16:0e_16:0_18:0)+NH4	TG(50:0e)+NH4	TG
TG(18:0_16:0_16:1)+NH4	TG(50:1)+NH4	TG
TG(18:1e_16:0_16:0)+NH4	TG(50:1e)+NH4	TG
TG(16:0e_16:0_18:2)+NH4	TG(50:2e)+NH4	TG
TG(16:1_16:1_18:1)+H	TG(50:3)+H	TG
TG(18:1_14:3_18:1)+NH4	TG(50:5)+NH4	TG
TG(16:0_14:0_20:5)+H	TG(50:5)+H	TG
TG(16:1_14:1_20:5)+H	TG(50:7)+H	TG
TG(18:0e_15:0_18:0)+NH4	TG(51:0e)+NH4	TG
TG(16:0_17:0_18:1)+NH4	TG(51:1)+NH4	TG
TG(20:1e_15:0_16:0)+NH4	TG(51:1e)+NH4	TG
TG(15:0_18:1_18:1)+NH4	TG(51:2)+NH4	TG
TG(16:1_17:0_18:1)+NH4	TG(51:2)+NH4	TG
TG(16:1_17:1_18:1)+NH4	TG(51:3)+NH4	TG
TG(20:1e_14:1_17:1)+NH4	TG(51:3e)+NH4	TG
TG(16:1_17:1_18:2)+NH4	TG(51:4)+NH4	TG
TG(15:0_16:0_20:4)+H	TG(51:4)+H	TG
TG(15:0_16:0_20:5)+H	TG(51:5)+H	TG
TG(18:0_16:0_18:0)+Na	TG(52:0)+Na	TG
TG(16:0e_18:0_18:0)+NH4	TG(52:0e)+NH4	TG
TG(16:0e_18:0_18:1)+NH4	TG(52:1e)+NH4	TG
TG(18:1e_16:0_18:1)+NH4	TG(52:2e)+NH4	TG
TG(16:1_18:1_18:1)+H	TG(52:3)+H	TG
DG(8:0_10:3)+NH4	DG(18:3)+NH4	DG
TG(18:2e_16:0_18:1)+NH4	TG(52:3e)+NH4	TG
TG(16:0_16:0_20:4)+H	TG(52:4)+H	TG
TG(16:1_18:1_18:2)+H	TG(52:4)+H	TG
TG(16:0e_18:1_18:3)+Na	TG(52:4e)+Na	TG
TG(16:0_16:0_20:5)+H	TG(52:5)+H	TG
TG(20:4e_16:0_16:1)+H	TG(52:5e)+H	TG
TG(16:1_18:2_18:3)+NH4	TG(52:6)+NH4	TG
TG(16:0_16:1_20:5)+NH4	TG(52:6)+NH4	TG
TG(18:0_14:2_20:4)+NH4	TG(52:6)+NH4	TG
TG(16:0e_18:0_19:0)+NH4	TG(53:0e)+NH4	TG
TG(18:0e_17:1_18:0)+NH4	TG(53:1e)+NH4	TG
TG(18:0_17:1_18:1)+NH4	TG(53:2)+NH4	TG
TG(18:1_17:1_18:1)+NH4	TG(53:3)+NH4	TG
TG(18:1_17:1_18:2)+NH4	TG(53:4)+NH4	TG
TG(18:2_17:1_18:2)+NH4	TG(53:5)+NH4	TG
TG(19:0_14:1_20:5)+H	TG(53:6)+H	TG
TG(18:0e_18:0_18:0)+NH4	TG(54:0e)+NH4	TG
AcCa(18:1)+H	AcCa(18:1)+H	AcCa
TG(18:0e_18:0_18:1)+NH4	TG(54:1e)+NH4	TG
TG(16:2e_19:0_19:0)+Na	TG(54:2e)+Na	TG
TG(18:1e_18:0_18:1)+NH4	TG(54:2e)+NH4	TG
TG(18:1_18:1_18:1)+NH4	TG(54:3)+NH4	TG
TG(18:2e_18:0_18:1)+NH4	TG(54:3e)+NH4	TG
TG(18:1_18:1_18:2)+H	TG(54:4)+H	TG
TG(18:0_18:1_18:3)+H	TG(54:4)+H	TG
TG(20:4e_16:0_18:0)+H	TG(54:4e)+H	TG
TG(18:2e_18:1_18:1)+NH4	TG(54:4e)+NH4	TG
TG(18:0e_16:0_20:4)+H	TG(54:4e)+H	TG
TG(18:0_16:0_20:5)+H	TG(54:5)+H	TG
TG(20:4e_16:0_18:1)+H	TG(54:5e)+H	TG
TG(14:1e_20:0_20:4)+NH4	TG(54:5e)+NH4	TG
TG(18:4_18:1_18:1)+H	TG(54:6)+H	TG
TG(16:0_18:1_20:5)+NH4	TG(54:6)+NH4	TG
TG(16:1e_18:0_20:5)+H	TG(54:6e)+H	TG
TG(16:0_18:2_20:5)+NH4	TG(54:7)+NH4	TG
DG(8:0e_10:4)+Na	DG(18:4e)+Na	DG
TG(18:0_18:0_19:0)+NH4	TG(55:0)+NH4	TG
TG(20:0e_17:0_18:0)+NH4	TG(55:0e)+NH4	TG
TG(18:0_18:1_19:0)+NH4	TG(55:1)+NH4	TG
TG(16:1e_18:0_21:0)+NH4	TG(55:1e)+NH4	TG
TG(19:0_18:1_18:1)+NH4	TG(55:2)+NH4	TG
TG(19:1_18:1_18:1)+NH4	TG(55:3)+NH4	TG
TG(19:1_18:1_18:2)+NH4	TG(55:4)+NH4	TG
TG(19:1_18:1_18:2)+NH4	TG(55:4)+NH4	TG
TG(18:0_15:0_22:4)+H	TG(55:4)+H	TG
TG(20:4e_17:0_18:0)+NH4	TG(55:4e)+NH4	TG
TG(19:1_18:1_18:3)+NH4	TG(55:5)+NH4	TG
TG(18:0_17:0_20:5)+H	TG(55:5)+H	TG
TG(18:1_17:1_20:5)+NH4	TG(55:7)+NH4	TG
TG(20:0_16:0_20:0)+NH4	TG(56:0)+NH4	TG
TG(18:0_18:0_20:0)+NH4	TG(56:0)+NH4	TG
TG(20:0e_18:0_18:0)+NH4	TG(56:0e)+NH4	TG
TG(56:12)+NH4	TG(56:12)+NH4	TG
TG(20:0e_18:0_18:1)+NH4	TG(56:1e)+NH4	TG
TG(18:0_18:2_20:0)+NH4	TG(56:2)+NH4	TG
TG(18:0e_18:1_20:1)+NH4	TG(56:2e)+NH4	TG
TG(18:0_18:1_20:2)+NH4	TG(56:3)+NH4	TG
TG(20:1_18:1_18:1)+NH4	TG(56:3)+NH4	TG
TG(18:2e_19:0_19:1)+H	TG(56:3e)+H	TG
TG(56:4)+NH4	TG(56:4)+NH4	TG
TG(20:1_18:1_18:2)+NH4	TG(56:4)+NH4	TG
TG(18:0_18:0_20:4)+H	TG(56:4)+H	TG
AcCa(18:2)+H	AcCa(18:2)+H	AcCa
DG(19:2)+H	DG(19:2)+H	DG
TG(20:3e_18:0_18:1)+H	TG(56:4e)+H	TG
TG(18:0e_18:0_20:4)+H	TG(56:4e)+H	TG
TG(18:0_18:0_20:5)+H	TG(56:5)+H	TG
TG(18:0_18:0_20:5)+H	TG(56:5)+H	TG
TG(20:1e_18:1_18:3)+Na	TG(56:5e)+Na	TG
TG(18:3e_18:1_20:1)+H	TG(56:5e)+H	TG
TG(16:0e_18:0_22:5)+NH4	TG(56:5e)+NH4	TG
TG(18:1_18:2_20:3)+NH4	TG(56:6)+NH4	TG
TG(16:0e_18:1_22:5)+NH4	TG(56:6e)+NH4	TG
TG(18:1e_18:0_20:5)+H	TG(56:6e)+H	TG
TG(18:0_18:2_20:5)+NH4	TG(56:7)+NH4	TG
TG(18:3e_18:0_20:5)+H	TG(56:8e)+H	TG
TG(18:0_16:0_23:0)+NH4	TG(57:0)+NH4	TG
TG(18:0_18:1_21:0)+NH4	TG(57:1)+NH4	TG
TG(18:0_18:1_21:0)+NH4	TG(57:1)+NH4	TG
TG(16:0e_18:1_23:0)+NH4	TG(57:1e)+NH4	TG
TG(18:1_18:1_21:0)+NH4	TG(57:2)+NH4	TG
TG(18:1_18:1_21:1)+NH4	TG(57:3)+NH4	TG
TG(18:0_17:0_22:4)+NH4	TG(57:4)+NH4	TG
TG(57:4e)+Na	TG(57:4e)+Na	TG
TG(17:0_18:1_22:4)+NH4	TG(57:5)+NH4	TG
TG(16:1_20:5_21:0)+H	TG(57:6)+H	TG
TG(18:3e_19:1_20:5)+Na	TG(57:9e)+Na	TG
TG(18:0_16:0_24:0)+NH4	TG(58:0)+NH4	TG
TG(14:0e_21:0_23:0)+NH4	TG(58:0e)+NH4	TG
TG(20:0_18:1_20:0)+NH4	TG(58:1)+NH4	TG
TG(18:0_18:1_22:0)+NH4	TG(58:1)+NH4	TG
TG(22:5_14:4_22:6)+H	TG(58:15)+H	TG
TG(16:0e_18:0_24:1)+NH4	TG(58:1e)+NH4	TG
TG(16:0_18:1_24:1)+NH4	TG(58:2)+NH4	TG
TG(16:0e_18:1_24:1)+NH4	TG(58:2e)+NH4	TG
TG(18:1_18:1_22:1)+NH4	TG(58:3)+NH4	TG
TG(18:0_18:0_22:4)+NH4	TG(58:4)+NH4	TG
TG(18:2e_18:1_22:1)+H	TG(58:4e)+H	TG
TG(18:0e_18:0_22:4)+NH4	TG(58:4e)+NH4	TG
TG(18:0_18:1_22:4)+NH4	TG(58:5)+NH4	TG
TG(18:3e_18:1_22:1)+H	TG(58:5e)+H	TG
TG(20:0e_18:0_20:5)+H	TG(58:5e)+H	TG
TG(18:1e_18:0_22:4)+NH4	TG(58:5e)+NH4	TG
TG(18:1_18:1_22:4)+NH4	TG(58:6)+NH4	TG
TG(18:3e_18:1_22:2)+H	TG(58:6e)+H	TG
TG(18:0e_18:1_22:5)+NH4	TG(58:6e)+NH4	TG
TG(18:1_18:2_22:4)+NH4	TG(58:7)+NH4	TG
TG(18:0_18:0_23:0)+NH4	TG(59:0)+NH4	TG
TG(18:0e_18:0_23:0)+NH4	TG(59:0e)+NH4	TG
TG(18:0_18:1_23:0)+NH4	TG(59:1)+NH4	TG
TG(18:0e_18:1_23:0)+NH4	TG(59:1e)+NH4	TG
TG(18:1_18:1_23:0)+NH4	TG(59:2)+NH4	TG
TG(16:2e_21:0_22:4)+H	TG(59:6e)+H	TG
TG(16:1e_21:1_22:5)+H	TG(59:7e)+H	TG
TG(18:0_18:0_24:0)+NH4	TG(60:0)+NH4	TG
TG(14:0e_23:0_23:0)+NH4	TG(60:0e)+NH4	TG
TG(18:0_18:1_24:0)+NH4	TG(60:1)+NH4	TG
TG(60:1e)+NH4	TG(60:1e)+NH4	TG
TG(18:0e_18:1_24:0)+NH4	TG(60:1e)+NH4	TG
TG(18:0_18:1_24:1)+NH4	TG(60:2)+NH4	TG
TG(18:0e_18:1_24:1)+NH4	TG(60:2e)+NH4	TG
TG(18:1_18:1_24:1)+NH4	TG(60:3)+NH4	TG
TG(25:0_18:0_18:0)+NH4	TG(61:0)+NH4	TG
TG(25:0_18:0_18:1)+NH4	TG(61:1)+NH4	TG
TG(25:0_18:1_18:1)+NH4	TG(61:2)+NH4	TG
TG(26:0_18:0_18:1)+NH4	TG(62:1)+NH4	TG
TG(26:0_18:1_18:1)+NH4	TG(62:2)+NH4	TG
TG(29:0_16:0_18:1)+NH4	TG(63:1)+NH4	TG
TG(28:0_18:1_18:1)+NH4	TG(64:2)+NH4	TG
TG(30:1_18:1_18:1)+NH4	TG(66:3)+NH4	TG
TG(74:8)+H	TG(74:8)+H	TG
WE(3:0_14:1)+H	WE(17:1)+H	WE
WE(2:0_16:2)+NH4	WE(18:2)+NH4	WE
WE(3:0_16:3)+H	WE(19:3)+H	WE
WE(3:0_16:3)+H	WE(19:3)+H	WE
WE(2:0_18:1)+NH4	WE(20:1)+NH4	WE
WE(2:0_18:1)+NH4	WE(20:1)+NH4	WE
WE(5:0_15:2)+NH4	WE(20:2)+NH4	WE
WE(2:0_18:3)+NH4	WE(20:3)+NH4	WE
WE(8:0_14:0)+NH4	WE(22:0)+NH4	WE
WE(22:1)+NH4	WE(22:1)+NH4	WE
WE(8:0_14:1)+NH4	WE(22:1)+NH4	WE
WE(2:0_20:2)+NH4	WE(22:2)+NH4	WE
WE(2:0_20:2)+NH4	WE(22:2)+NH4	WE
WE(2:0_20:3)+NH4	WE(22:3)+NH4	WE
WE(8:0_17:3)+NH4	WE(25:3)+NH4	WE
AcCa(18:3)+H	AcCa(18:3)+H	AcCa
WE(2:0_23:3)+NH4	WE(25:3)+NH4	WE
WE(26:1)+NH4	WE(26:1)+NH4	WE
WE(8:0_18:3)+NH4	WE(26:3)+NH4	WE
WE(2:0_24:3)+NH4	WE(26:3)+NH4	WE
WE(2:0_25:3)+NH4	WE(27:3)+NH4	WE
WE(2:0_25:3)+NH4	WE(27:3)+NH4	WE
WE(12:0_16:3)+NH4	WE(28:3)+NH4	WE
WE(2:0_26:3)+NH4	WE(28:3)+NH4	WE
WE(12:0_17:3)+NH4	WE(29:3)+NH4	WE
WE(8:0_21:3)+NH4	WE(29:3)+NH4	WE
WE(30:1)+NH4	WE(30:1)+NH4	WE
WE(14:0_16:3)+NH4	WE(30:3)+NH4	WE
WE(14:0_17:3)+NH4	WE(31:3)+NH4	WE
WE(32:1)+NH4	WE(32:1)+NH4	WE
ZyE(33:5)+NH4	ZyE(33:5)+NH4	ZyE
ZyE(33:6)+NH4	ZyE(33:6)+NH4	ZyE
ZyE(33:6)+NH4	ZyE(33:6)+NH4	ZyE
ZyE(34:5)+NH4	ZyE(34:5)+NH4	ZyE
ZyE(34:6)+NH4	ZyE(34:6)+NH4	ZyE
ZyE(34:6)+NH4	ZyE(34:6)+NH4	ZyE
ZyE(35:5)+NH4	ZyE(35:5)+NH4	ZyE
ZyE(35:6)+NH4	ZyE(35:6)+NH4	ZyE
ZyE(36:6)+NH4	ZyE(36:6)+NH4	ZyE
ZyE(36:6)+NH4	ZyE(36:6)+NH4	ZyE
ZyE(37:5)+NH4	ZyE(37:5)+NH4	ZyE
ZyE(37:6)+NH4	ZyE(37:6)+NH4	ZyE
ZyE(38:6)+NH4	ZyE(38:6)+NH4	ZyE
phSM(d37:4)+H	phSM(d37:4)+H	phSM
phSM(d37:6)+H	phSM(d37:6)+H	phSM
phSM(t36:1)+H	phSM(t36:1)+H	phSM
phSM(t36:3)+H	phSM(t36:3)+H	phSM
phSM(t36:3)+H	phSM(t36:3)+H	phSM
phSM(t37:1)+H	phSM(t37:1)+H	phSM
phSM(t38:1)+H	phSM(t38:1)+H	phSM
phSM(t38:4)+H	phSM(t38:4)+H	phSM
phSM(t39:7)+H	phSM(t39:7)+H	phSM
phSM(t40:7)+H	phSM(t40:7)+H	phSM
DG(19:2)+Na	DG(19:2)+Na	DG
AcCa(19:1)+H	AcCa(19:1)+H	AcCa
AcCa(20:0)+H	AcCa(20:0)+H	AcCa
AcCa(20:1)+H	AcCa(20:1)+H	AcCa
AcCa(20:2)+H	AcCa(20:2)+H	AcCa
DG(8:0_11:2)+NH4	DG(19:2)+NH4	DG
AcCa(20:3)+H	AcCa(20:3)+H	AcCa
AcCa(20:4)+H	AcCa(20:4)+H	AcCa
AcCa(22:0)+H	AcCa(22:0)+H	AcCa
AcCa(22:1)+H	AcCa(22:1)+H	AcCa
DG(8:0_11:3)+NH4	DG(19:3)+NH4	DG
AcCa(22:4)+H	AcCa(22:4)+H	AcCa
AcCa(12:0)+H	AcCa(12:0)+H	AcCa
DG(8:1e_11:2)+NH4	DG(19:3e)+NH4	DG
DG(19:4e)+Na	DG(19:4e)+Na	DG
DG(4:0_16:1)+NH4	DG(20:1)+NH4	DG
DG(20:2)+NH4	DG(20:2)+NH4	DG
DG(20:2)+NH4	DG(20:2)+NH4	DG
DG(10:0e_10:4)+NH4	DG(20:4e)+NH4	DG
DG(20:5e)+NH4	DG(20:5e)+NH4	DG
DG(10:1e_10:4)+Na	DG(20:5e)+Na	DG
CL(68:6)+H	CL(68:6)+H	CL
DG(21:5e)+NH4	DG(21:5e)+NH4	DG
DG(21:5e)+H	DG(21:5e)+H	DG
CL(70:6)+H	CL(70:6)+H	CL
CL(70:7)+H	CL(70:7)+H	CL
DG(4:0_18:1)+NH4	DG(22:1)+NH4	DG
DG(4:0_18:2)+NH4	DG(22:2)+NH4	DG
DG(8:0_14:2)+NH4	DG(22:2)+NH4	DG
DG(4:0_18:3)+NH4	DG(22:3)+NH4	DG
DG(22:4)+NH4	DG(22:4)+NH4	DG
DG(8:0_14:4)+NH4	DG(22:4)+NH4	DG
DG(12:0e_10:4)+NH4	DG(22:4e)+NH4	DG
DG(23:5e)+Na	DG(23:5e)+Na	DG
DG(24:0e)+Na	DG(24:0e)+Na	DG
DG(24:1e)+Na	DG(24:1e)+Na	DG
DG(24:2e)+H	DG(24:2e)+H	DG
CL(71:7)+H	CL(71:7)+H	CL
DG(24:4)+NH4	DG(24:4)+NH4	DG
DG(12:1e_12:4)+Na	DG(24:5e)+Na	DG
DG(26:0e)+Na	DG(26:0e)+Na	DG
DG(26:2e)+H	DG(26:2e)+H	DG
DG(26:2e)+H	DG(26:2e)+H	DG
DG(26:6e)+NH4	DG(26:6e)+NH4	DG
DG(27:0e)+Na	DG(27:0e)+Na	DG
CL(72:5)+H	CL(72:5)+H	CL
DG(28:0e)+Na	DG(28:0e)+Na	DG
DG(28:1e)+Na	DG(28:1e)+Na	DG
DG(28:2e)+H	DG(28:2e)+H	DG
DG(28:2e)+H	DG(28:2e)+H	DG
DG(28:3e)+H	DG(28:3e)+H	DG
DG(28:5)+Na	DG(28:5)+Na	DG
DG(28:6e)+Na	DG(28:6e)+Na	DG
DG(29:0e)+Na	DG(29:0e)+Na	DG
DG(29:2e)+H	DG(29:2e)+H	DG
DG(29:6e)+Na	DG(29:6e)+Na	DG
DG(30:1e)+Na	DG(30:1e)+Na	DG
DG(30:2e)+Na	DG(30:2e)+Na	DG
DG(30:2e)+H	DG(30:2e)+H	DG
DG(30:3e)+H	DG(30:3e)+H	DG
DG(30:5)+Na	DG(30:5)+Na	DG
DG(30:7e)+Na	DG(30:7e)+Na	DG
DG(31:0e)+Na	DG(31:0e)+Na	DG
DG(31:1e)+Na	DG(31:1e)+Na	DG
DG(31:2e)+H	DG(31:2e)+H	DG
DG(31:5)+NH4	DG(31:5)+NH4	DG
DG(31:5)+Na	DG(31:5)+Na	DG
DG(16:0_16:0)+Na	DG(32:0)+Na	DG
DG(12:0e_20:0)+Na	DG(32:0e)+Na	DG
DG(32:1e)+Na	DG(32:1e)+Na	DG
DG(32:2e)+Na	DG(32:2e)+Na	DG
DG(32:2e)+H	DG(32:2e)+H	DG
DG(32:3e)+H	DG(32:3e)+H	DG
DG(22:1_10:4)+NH4	DG(32:5)+NH4	DG
DG(32:8)+H	DG(32:8)+H	DG
DG(18:0_15:0)+Na	DG(33:0)+Na	DG
DG(15:0_18:1)+Na	DG(33:1)+Na	DG
DG(33:1e)+Na	DG(33:1e)+Na	DG
DG(33:2e)+Na	DG(33:2e)+Na	DG
DG(33:2e)+Na	DG(33:2e)+Na	DG
DG(33:2e)+H	DG(33:2e)+H	DG
DG(33:2e)+H	DG(33:2e)+H	DG
DG(33:3e)+H	DG(33:3e)+H	DG
CL(72:9)+H	CL(72:9)+H	CL
DG(33:5)+NH4	DG(33:5)+NH4	DG
DG(33:8)+H	DG(33:8)+H	DG
DG(18:0_16:0)+NH4	DG(34:0)+NH4	DG
DG(12:0e_22:1)+Na	DG(34:1e)+Na	DG
DG(34:1e)+Na	DG(34:1e)+Na	DG
CL(74:10)+Na	CL(74:10)+Na	CL
DG(16:0_18:2)+NH4	DG(34:2)+NH4	DG
DG(12:0e_22:2)+Na	DG(34:2e)+Na	DG
CL(74:10)+Na	CL(74:10)+Na	CL
DG(34:2e)+Na	DG(34:2e)+Na	DG
DG(34:2e)+H	DG(34:2e)+H	DG
DG(34:3e)+Na	DG(34:3e)+Na	DG
DG(34:3e)+H	DG(34:3e)+H	DG
DG(34:3e)+H	DG(34:3e)+H	DG
DG(12:0e_22:3)+Na	DG(34:3e)+Na	DG
DG(12:0e_22:3)+Na	DG(34:3e)+Na	DG
CL(74:3)+H	CL(74:3)+H	CL
DG(18:4_16:1)+NH4	DG(34:5)+NH4	DG
DG(35:0e)+Na	DG(35:0e)+Na	DG
DG(17:0_18:1)+Na	DG(35:1)+Na	DG
DG(35:1e)+Na	DG(35:1e)+Na	DG
DG(35:2e)+H	DG(35:2e)+H	DG
DG(35:3e)+Na	DG(35:3e)+Na	DG
DG(35:3e)+H	DG(35:3e)+H	DG
DG(35:4e)+H	DG(35:4e)+H	DG
DG(25:1_10:4)+NH4	DG(35:5)+NH4	DG
CL(74:9)+H	CL(74:9)+H	CL
DG(18:0_18:0)+NH4	DG(36:0)+NH4	DG
DG(36:0e)+Na	DG(36:0e)+Na	DG
DG(36:1e)+Na	DG(36:1e)+Na	DG
DG(36:1e)+Na	DG(36:1e)+Na	DG
DG(36:2e)+Na	DG(36:2e)+Na	DG
DG(18:1_18:2)+NH4	DG(36:3)+NH4	DG
DG(18:1_18:2)+H	DG(36:3)+H	DG
DG(36:3e)+H	DG(36:3e)+H	DG
DG(36:3e)+Na	DG(36:3e)+Na	DG
DG(36:4e)+Na	DG(36:4e)+Na	DG
DG(36:4e)+H	DG(36:4e)+H	DG
DG(36:5e)+H	DG(36:5e)+H	DG
CL(78:6)+H	CL(78:6)+H	CL
DG(36:5e)+Na	DG(36:5e)+Na	DG
DG(36:5e)+Na	DG(36:5e)+Na	DG
DG(36:6e)+H	DG(36:6e)+H	DG
DG(19:0_18:1)+Na	DG(37:1)+Na	DG
DG(37:2)+Na	DG(37:2)+Na	DG
DG(37:4)+H	DG(37:4)+H	DG
DG(38:0e)+Na	DG(38:0e)+Na	DG
DG(18:0_20:2)+Na	DG(38:2)+Na	DG
CL(80:10)+H	CL(80:10)+H	CL
DG(38:2e)+Na	DG(38:2e)+Na	DG
DG(18:0_20:3)+NH4	DG(38:3)+NH4	DG
DG(38:3e)+Na	DG(38:3e)+Na	DG
DG(38:3e)+H	DG(38:3e)+H	DG
DG(18:0_20:4)+NH4	DG(38:4)+NH4	DG
DG(38:4e)+Na	DG(38:4e)+Na	DG
CL(80:7)+H	CL(80:7)+H	CL
DG(38:4e)+H	DG(38:4e)+H	DG
DG(38:4e)+H	DG(38:4e)+H	DG
DG(38:5e)+H	DG(38:5e)+H	DG
DG(38:5e)+H	DG(38:5e)+H	DG
DG(38:6e)+H	DG(38:6e)+H	DG
DG(38:7e)+H	DG(38:7e)+H	DG
DG(18:0_22:3)+Na	DG(40:3)+Na	DG
DG(18:0_22:4)+NH4	DG(40:4)+NH4	DG
CL(80:8)+H	CL(80:8)+H	CL
DG(18:0_22:5)+NH4	DG(40:5)+NH4	DG
DG(18:0_22:6)+H	DG(40:6)+H	DG
DG(40:6e)+H	DG(40:6e)+H	DG
DG(44:6)+Na	DG(44:6)+Na	DG
DG(35:0_16:0)+NH4	DG(51:0)+NH4	DG
DG(35:0_18:0)+NH4	DG(53:0)+NH4	DG
DG(57:4)+Na	DG(57:4)+Na	DG
GM3(m40:3)+H-H2O	GM3(m40:3)+H-H2O	GM3
GM3(m40:4)+H	GM3(m40:4)+H	GM3
CL(82:6)+H	CL(82:6)+H	CL
Hex1Cer(d40:2+O)+NH4	Hex1Cer(d40:2+O)+NH4	Hex1Cer
Hex1Cer(d40:2+O)+NH4	Hex1Cer(d40:2+O)+NH4	Hex1Cer
Hex1Cer(d18:1_24:0)+H	Hex1Cer(d42:1)+H	Hex1Cer
Hex1Cer(d18:1_24:0+O)+H	Hex1Cer(d42:1+O)+H	Hex1Cer
Hex1Cer(d19:1_23:0+O)+NH4	Hex1Cer(d42:1+O)+NH4	Hex1Cer
Hex1Cer(d21:2_21:0+O)+NH4	Hex1Cer(d42:2+O)+NH4	Hex1Cer
Hex1Cer(d21:2_23:0+O)+NH4	Hex1Cer(d44:2+O)+NH4	Hex1Cer
Hex1Cer(d21:2_25:0+O)+NH4	Hex1Cer(d46:2+O)+NH4	Hex1Cer
Hex1Cer(d21:2_25:0+O)+NH4	Hex1Cer(d46:2+O)+NH4	Hex1Cer
Cer(d28:0)+H	Cer(d28:0)+H	Cer
Hex1Cer(d48:2+O)+NH4	Hex1Cer(d48:2+O)+NH4	Hex1Cer
Hex1Cer(t18:0_24:1)+H-H2O	Hex1Cer(t42:1)+H-H2O	Hex1Cer
Hex2Cer(d18:1_16:0)+H	Hex2Cer(d34:1)+H	Hex2Cer
Hex2Cer(d18:1_18:0)+H	Hex2Cer(d36:1)+H	Hex2Cer
Hex2Cer(d18:1_22:0)+H	Hex2Cer(d40:1)+H	Hex2Cer
Hex2Cer(d18:1_23:0)+H	Hex2Cer(d41:1)+H	Hex2Cer
Hex2Cer(d18:1_24:0)+H	Hex2Cer(d42:1)+H	Hex2Cer
Hex3Cer(m45:1)+H	Hex3Cer(m45:1)+H	Hex3Cer
Cer(d30:0)+H	Cer(d30:0)+H	Cer
LPC(18:0e)+H	LPC(18:0e)+H	LPC
AcCa(14:0)+H	AcCa(14:0)+H	AcCa
Cer(d31:0)+H	Cer(d31:0)+H	Cer
LPC(18:1)+H	LPC(18:1)+H	LPC
LPC(18:2)+H	LPC(18:2)+H	LPC
Cer(d32:0)+H	Cer(d32:0)+H	Cer
LPC(20:2)+Na	LPC(20:2)+Na	LPC
LPC(20:4)+H	LPC(20:4)+H	LPC
Cer(d32:1)+H-H2O	Cer(d32:1)+H-H2O	Cer
LPC(32:1)+Na	LPC(32:1)+Na	LPC
LPC(33:1)+Na	LPC(33:1)+Na	LPC
LPC(35:1)+Na	LPC(35:1)+Na	LPC
LPC(36:1)+Na	LPC(36:1)+Na	LPC
LPC(36:1)+Na	LPC(36:1)+Na	LPC
Cer(d33:0)+H	Cer(d33:0)+H	Cer
LPE(18:1p)+H	LPE(18:1p)+H	LPE
LPE(18:1p)+H	LPE(18:1p)+H	LPE
LPE(18:3e)+Na	LPE(18:3e)+Na	LPE
Cer(d15:2_18:2+O)+H	Cer(d33:4+O)+H	Cer
MG(11:0)+Na	MG(11:0)+Na	MG
MG(16:1e)+Na	MG(16:1e)+Na	MG
MG(16:2e)+H	MG(16:2e)+H	MG
MG(16:2e)+H	MG(16:2e)+H	MG
Cer(d34:0)+H	Cer(d34:0)+H	Cer
MG(18:2e)+H	MG(18:2e)+H	MG
MG(18:3e)+H	MG(18:3e)+H	MG
Cer(d18:0_16:0)+H	Cer(d34:0)+H	Cer
MG(20:5)+Na	MG(20:5)+Na	MG
MG(34:1)+Na	MG(34:1)+Na	MG
PC(12:0e_6:0)+Na	PC(18:0e)+Na	PC
Cer(d16:0_18:0+O)+H	Cer(d34:0+O)+H	Cer
PC(8:1e_12:2)+H	PC(20:3e)+H	PC
PC(8:1e_12:3)+Na	PC(20:4e)+Na	PC
PC(8:1e_14:4)+H	PC(22:5e)+H	PC
PC(28:0)+H	PC(28:0)+H	PC
PC(28:1)+H	PC(28:1)+H	PC
Cer(d34:1)+H	Cer(d34:1)+H	Cer
PC(16:2e_12:0)+H	PC(28:2e)+H	PC
PC(29:1e)+H	PC(29:1e)+H	PC
PC(30:0)+H	PC(30:0)+H	PC
PC(30:0e)+H	PC(30:0e)+H	PC
PC(30:1)+H	PC(30:1)+H	PC
PC(8:1e_22:0)+H	PC(30:1e)+H	PC
PC(30:2)+H	PC(30:2)+H	PC
PC(30:2e)+H	PC(30:2e)+H	PC
PC(12:1e_18:1)+H	PC(30:2e)+H	PC
Cer(d18:1_16:0)+H	Cer(d34:1)+H	Cer
PC(30:3e)+H	PC(30:3e)+H	PC
PC(18:3e_12:0)+H	PC(30:3e)+H	PC
PC(12:1e_18:2)+H	PC(30:3e)+H	PC
PC(30:4e)+H	PC(30:4e)+H	PC
PC(8:0_23:0)+H	PC(31:0)+H	PC
PC(31:1)+H	PC(31:1)+H	PC
PC(8:1e_23:0)+H	PC(31:1e)+H	PC
PC(31:2)+H	PC(31:2)+H	PC
PC(31:2e)+Na	PC(31:2e)+Na	PC
PC(8:1e_23:1)+H	PC(31:2e)+H	PC
PC(31:2e)+H	PC(31:2e)+H	PC
PC(31:3)+H	PC(31:3)+H	PC
PC(20:0_11:3)+H	PC(31:3)+H	PC
PC(31:3e)+H	PC(31:3e)+H	PC
PC(32:0)+H	PC(32:0)+H	PC
PC(32:0e)+H	PC(32:0e)+H	PC
Cer(d34:2)+H	Cer(d34:2)+H	Cer
PC(18:0_14:1)+H	PC(32:1)+H	PC
PC(8:1e_24:0)+H	PC(32:1e)+H	PC
PC(32:2)+H	PC(32:2)+H	PC
PC(14:0_18:2)+Na	PC(32:2)+Na	PC
PC(32:2)+H	PC(32:2)+H	PC
Cer(d35:0)+H	Cer(d35:0)+H	Cer
PC(8:1e_24:1)+H	PC(32:2e)+H	PC
PC(14:1e_18:1)+H	PC(32:2e)+H	PC
PC(32:3)+H	PC(32:3)+H	PC
PC(20:0e_12:3)+Na	PC(32:3e)+Na	PC
PC(14:1e_18:2)+H	PC(32:3e)+H	PC
PC(32:4e)+H	PC(32:4e)+H	PC
PC(12:1e_20:3)+H	PC(32:4e)+H	PC
Cer(d17:1_18:0)+H	Cer(d35:1)+H	Cer
PC(12:1e_20:4)+H	PC(32:5e)+H	PC
PC(32:6e)+H	PC(32:6e)+H	PC
PC(9:0_24:0)+H	PC(33:0)+H	PC
PC(33:0e)+H	PC(33:0e)+H	PC
PC(33:1e)+H	PC(33:1e)+H	PC
PC(33:1e)+H	PC(33:1e)+H	PC
PC(11:0_22:2)+H	PC(33:2)+H	PC
PC(17:1_16:1)+Na	PC(33:2)+Na	PC
PC(33:2e)+Na	PC(33:2e)+Na	PC
PC(16:1e_17:1)+Na	PC(33:2e)+Na	PC
PC(33:2e)+H	PC(33:2e)+H	PC
PC(33:3)+H	PC(33:3)+H	PC
PC(33:3)+H	PC(33:3)+H	PC
PC(33:4)+H	PC(33:4)+H	PC
PC(22:2_11:2)+H	PC(33:4)+H	PC
PC(33:4e)+H	PC(33:4e)+H	PC
PC(33:5)+H	PC(33:5)+H	PC
PC(34:0)+H	PC(34:0)+H	PC
PC(34:0e)+H	PC(34:0e)+H	PC
Cer(d18:0_18:0)+H	Cer(d36:0)+H	Cer
PC(16:0_18:1)+Na	PC(34:1)+Na	PC
Cer(d16:0_20:0+O)+H	Cer(d36:0+O)+H	Cer
Cer(d18:1_18:0)+H	Cer(d36:1)+H	Cer
PC(34:2)+H	PC(34:2)+H	PC
AcCa(14:2)+H	AcCa(14:2)+H	AcCa
Cer(d18:2_18:0)+H	Cer(d36:2)+H	Cer
PC(10:1e_24:1)+Na	PC(34:2e)+Na	PC
PC(20:1e_14:1)+H	PC(34:2e)+H	PC
PC(34:3)+H	PC(34:3)+H	PC
PC(16:0_18:3)+Na	PC(34:3)+Na	PC
PC(16:0_18:3)+Na	PC(34:3)+Na	PC
Cer(d36:3+O)+H	Cer(d36:3+O)+H	Cer
PC(18:3e_16:0)+H	PC(34:3e)+H	PC
PC(20:0e_14:3)+Na	PC(34:3e)+Na	PC
PC(14:1e_20:2)+H	PC(34:3e)+H	PC
PC(16:1e_18:2)+H	PC(34:3e)+H	PC
PC(34:3e)+H	PC(34:3e)+H	PC
Cer(d19:1_18:0)+H	Cer(d37:1)+H	Cer
PC(34:4)+H	PC(34:4)+H	PC
PC(12:0_22:4)+H	PC(34:4)+H	PC
PC(22:2_12:2)+H	PC(34:4)+H	PC
PC(20:1e_14:3)+Na	PC(34:4e)+Na	PC
PC(34:4e)+H	PC(34:4e)+H	PC
PC(14:1e_20:3)+H	PC(34:4e)+H	PC
PC(14:1e_20:3)+H	PC(34:4e)+H	PC
PC(34:5)+H	PC(34:5)+H	PC
PC(12:0e_22:5)+Na	PC(34:5e)+Na	PC
PC(34:5e)+H	PC(34:5e)+H	PC
PC(14:1e_20:4)+H	PC(34:5e)+H	PC
PC(14:1e_20:5)+H	PC(34:6e)+H	PC
PC(26:0_9:0)+H	PC(35:0)+H	PC
Cer(d38:0)+H	Cer(d38:0)+H	Cer
PC(35:1e)+H	PC(35:1e)+H	PC
PC(17:0_18:2)+H	PC(35:2)+H	PC
PC(35:2)+H	PC(35:2)+H	PC
PC(35:2e)+Na	PC(35:2e)+Na	PC
PC(35:2e)+H	PC(35:2e)+H	PC
Cer(d38:1)+H	Cer(d38:1)+H	Cer
PC(18:2e_17:0)+Na	PC(35:2e)+Na	PC
PC(35:3)+H	PC(35:3)+H	PC
PC(35:3e)+Na	PC(35:3e)+Na	PC
Cer(d18:1_20:0)+H	Cer(d38:1)+H	Cer
PC(15:0_20:4)+H	PC(35:4)+H	PC
PC(35:4e)+H	PC(35:4e)+H	PC
PC(35:4e)+H	PC(35:4e)+H	PC
PC(35:5)+H	PC(35:5)+H	PC
PC(35:6)+H	PC(35:6)+H	PC
PC(36:0)+H	PC(36:0)+H	PC
Cer(d17:1_22:0)+H	Cer(d39:1)+H	Cer
AcCa(15:0)+H	AcCa(15:0)+H	AcCa
Cer(d22:0_18:0)+H	Cer(d40:0)+H	Cer
PC(36:2e)+Na	PC(36:2e)+Na	PC
PC(26:1_10:2)+H	PC(36:3)+H	PC
Cer(d18:0_22:0)+H	Cer(d40:0)+H	Cer
PC(36:3)+H	PC(36:3)+H	PC
PC(18:3e_18:0)+H	PC(36:3e)+H	PC
PC(12:1e_24:2)+Na	PC(36:3e)+Na	PC
Cer(d40:1)+H	Cer(d40:1)+H	Cer
PC(12:1e_24:2)+Na	PC(36:3e)+Na	PC
PC(14:1e_22:2)+H	PC(36:3e)+H	PC
PC(36:3e)+H	PC(36:3e)+H	PC
PC(18:2_18:2)+Na	PC(36:4)+Na	PC
PC(36:4)+H	PC(36:4)+H	PC
Cer(d18:1_22:0)+H	Cer(d40:1)+H	Cer
PC(18:4_18:0)+H	PC(36:4)+H	PC
PC(14:0_22:4)+H	PC(36:4)+H	PC
PC(36:4e)+H	PC(36:4e)+H	PC
PC(16:1e_20:3)+H	PC(36:4e)+H	PC
PC(14:1e_22:3)+H	PC(36:4e)+H	PC
PC(16:1e_20:3)+H	PC(36:4e)+H	PC
PC(18:3e_18:1)+H	PC(36:4e)+H	PC
PC(16:0_20:5)+Na	PC(36:5)+Na	PC
[truncated: 33 more rows]
