# Supplementary material for: Comparative analysis of the lipid profiles of bovine fast- and slow-type muscles
Source: Food Chem X. 2025 May 20;28:102569. doi: 10.1016/j.fochx.2025.102569 (PMC12151694; doi:10.1016/j.fochx.2025.102569)
Supplement: Supplementary material 2 — Table S2 List of differentially abundant lipids. [file mmc2.csv]

Name	Fold Change	P-value	VIP
CerP(t41:3)	1.927149717	0.0000511973	1.364157259
LPE(18:0)	5.06088428	0.0000012862	1.654771952
LPS(37:1)	2.59457212	0.0000044406	1.075499503
MGDG(38:6e)	1.777183686	0.0004949476	1.12212195
PC(16:0_18:1)	1.295257766	0.0167077737	2.438517621
PC(18:0_18:1)	2.499472377	0.0000006334	1.258980401
PC(18:1_18:1)	1.596430012	0.0063289019	1.36923351
PC(16:0_20:3)	2.640989559	0.0005974465	1.204604223
PE(16:1e_18:2)	3.160319045	0.0103963795	1.07890804
PE(18:1_18:1)	2.34350001	0.0000027917	1.449856826
CL(78:7)	2.322948789	0.0000738074	1.112059322
PE(18:0_20:4)	1.954839488	0.0000940326	1.272837479
PC(18:0_20:4)	2.003376264	0.0003924735	1.190213671
PC(16:0e_22:5)	0.376967322	0.0049693315	1.313896707
PC(16:1e_22:4)	2.592764523	0.0000124599	1.238320118
PC(18:3e_20:3)	0.589905772	0.0010032255	1.014755333
PE(12:0e_6:0)	4.187754414	0.0000013205	1.483874666
PE(16:0p_18:2)	2.204281845	0.0000020521	1.604921471
PE(18:0_18:1)	2.147447604	0.0000260259	2.57101364
PE(18:0_18:1)	2.556225928	0.0001237333	1.206980026
PE(18:0p_18:1)	2.684312823	0.0001354652	1.231266547
PE(18:1p_18:1)	2.415440657	0.0000014416	2.891745232
PE(18:0_20:4)	2.140616182	0.0000304450	2.620061905
PE(18:0p_20:4)	1.498764546	0.0157939379	1.145098832
PE(18:0p_20:5)	0.632412738	0.0001263169	1.121724981
PE(16:1p_23:1)	1.61421051	0.0053684058	2.962341615
PE(39:3e)	1.543293621	0.0498161206	1.021166759
PE(39:4e)	0.267064203	0.0003138775	1.839130798
AcCa(16:1)	3.474277649	0.0010092510	1.375546229
PS(18:0_18:1)	0.712722631	0.0256260753	1.259097772
PS(18:0_20:3)	0.590507547	0.0053501046	1.0019185
SM(d18:0_20:4)	0.515167228	0.0000113324	1.208725364
SM(t35:2)	4.112191941	0.0000002137	1.068927622
SM(t36:1)	2.623555115	0.0000363158	2.068837522
SM(t40:7)	0.437660708	0.0006860449	1.006430665
SPHP(d16:1)	0.600603851	0.0005880241	1.125926965
Co(Q10)	2.65642819	0.0000289015	2.390610345
TG(16:0_10:0_14:0)	20.91620983	0.0284414793	1.093318159
AcCa(18:0)	2.407386815	0.0023162149	1.101709283
TG(16:0_8:0_18:1)	15.14725617	0.0173737560	1.700571015
TG(16:0_14:0_14:0)	10.15448327	0.0277784102	1.770197948
TG(16:0_10:0_18:1)	13.99544805	0.0495734439	2.435212798
TG(16:1_10:0_18:1)	12.50359001	0.0163557106	1.839212434
TG(15:0_14:0_16:0)	13.7192408	0.0269403515	1.257603036
TG(16:0_14:0_16:0)	3.832482163	0.0079365909	1.790062213
TG(16:0_14:0_16:1)	7.129148846	0.0340558264	3.292549567
TG(16:1_14:1_16:1)	8.739431311	0.0096195970	1.109768158
TG(15:0_16:0_16:0)	6.308733459	0.0044205611	1.779892899
TG(16:0_14:0_17:1)	12.68563178	0.0320587903	2.449636461
TG(16:0_14:0_18:1)	3.975397613	0.0164820943	4.116040493
TG(16:0_14:1_18:1)	5.868571441	0.0241184060	4.516402612
TG(16:1_14:0_18:1)	6.684625777	0.0298387613	4.487275877
TG(16:1_14:1_18:1)	8.270005123	0.0359709782	2.442118328
TG(18:0_15:0_16:0)	4.864868389	0.0000956576	2.167790503
TG(15:0_16:0_18:1)	7.731326318	0.0122673672	3.708989376
TG(15:0_16:1_18:1)	11.43888075	0.0191185710	3.064694418
TG(16:1_16:1_17:1)	16.82438226	0.0188094724	1.412477092
TG(16:0_16:0_18:1)	2.965924523	0.0035448615	3.846809344
TG(16:0_16:1_18:1)	3.499551674	0.0085967398	7.069769592
TG(16:0_16:1_18:2)	6.673982933	0.0073984319	4.343210386
TG(16:1_16:1_18:2)	13.4429463	0.0159310275	2.123597478
TG(18:0_16:0_17:0)	5.425113394	0.0000004984	2.344832667
TG(18:0_16:0_17:1)	6.727206144	0.0047317976	4.424651769
TG(16:0_17:1_18:1)	6.917946478	0.0048236170	4.399211779
TG(15:0_18:1_18:2)	13.10452077	0.0070792529	2.921602558
TG(18:0_16:0_18:0)	2.354023456	0.0188438339	1.510935271
AcCa(18:1)	2.237670917	0.0053631354	1.351878443
TG(18:0_16:0_18:1)	3.521858044	0.0013806777	5.659216892
TG(16:0_18:1_18:1)	2.800050037	0.0024867358	5.326181066
TG(16:0_18:1_18:2)	4.136164506	0.0025137473	5.738054468
TG(16:0_18:1_18:3)	10.6614807	0.0029758175	4.404373965
TG(16:0_18:2_18:3)	18.64301424	0.0048545232	1.664589914
TG(18:0_17:0_18:0)	6.810275317	0.0000008571	1.718729172
TG(18:0_17:0_18:1)	9.342598928	0.0030838074	4.295000928
TG(18:0_17:1_18:1)	6.347916713	0.0045970712	4.597345856
TG(18:1_17:1_18:1)	8.351473395	0.0016680717	3.380886394
TG(18:1_17:1_18:2)	15.42170954	0.0030221205	1.743163746
TG(18:0_18:0_18:0)	4.620667508	0.0050107916	2.070971368
TG(18:0_18:0_18:1)	7.205642808	0.0007558976	6.917445407
TG(18:0_18:1_18:1)	4.157471986	0.0003485330	6.280171689
TG(18:0_18:1_18:2)	3.69452656	0.0005107804	4.464259468
TG(18:1_18:1_18:2)	5.919488067	0.0015306802	3.710643758
TG(18:1_18:2_18:2)	7.59489539	0.0052274917	2.153948421
TG(18:1_18:2_18:3)	27.60431027	0.0036502787	1.015023973
TG(18:0_18:1_19:0)	13.99164531	0.0068803238	1.66365091
TG(19:1_18:0_18:1)	8.163161881	0.0091662987	1.761436169
TG(19:1_18:1_18:1)	6.06941347	0.0044566275	1.228495626
TG(18:0_18:1_20:0)	16.1687401	0.0157077555	1.673598454
TG(18:0_18:1_20:1)	6.2011341	0.0064544670	1.361644688
WE(2:0_16:3)	0.669250221	0.0076412312	2.344509702
WE(2:0_16:4)	0.66753687	0.0231584522	1.075526895
ZyE(35:5)	3.690696389	0.0008312250	1.734076396
ZyE(35:6)	26.84220718	0.0272259934	1.228931289
DG(8:1e_14:1)	2.345384259	0.0038065752	1.025871531
DG(22:3e)	2.21858631	0.0058510701	1.31256175
DG(32:0e)	2.432693388	0.0030093451	1.01179691
CL(72:8)	2.955439732	0.0000133889	1.525441842
DG(33:0e)	6.459428541	0.0060459665	1.104112143
DG(34:0e)	3.968395645	0.0039706280	1.578194087
DG(16:0_18:1)	4.516522484	0.0000002341	1.284308589
DG(34:1e)	2.912886477	0.0019050224	1.060524395
DG(12:1e_22:2)	2.87550209	0.0000026066	2.295409289
DG(18:0_18:1)	4.048515869	0.0000015589	1.34010027
DG(18:0_18:2)	5.373659408	0.0000235430	1.215987284
DG(36:2e)	6.000253633	0.0001719106	1.217557219
DG(36:6e)	366.369866	0.0075174267	3.503090656
MG(34:0)	21.93726758	0.0137082480	2.078211191
AcCa(14:1)	6.21154347	0.0002424012	1.338870526
PC(16:0_16:1)	1.812317519	0.0016895431	1.547617449
PC(32:1)	13.12071401	0.0187037263	4.763426653
PC(16:1e_16:0)	1.801167555	0.0006104359	1.523364531
PC(8:1e_24:1)	3.385236843	0.0000000114	1.291282871
PC(32:2e)	2.850615239	0.0000063349	1.599866873
PC(33:1)	1.842644373	0.0019406714	1.141929628
PC(11:0_22:1)	2.150729408	0.0000266894	2.567760552
PC(15:0_18:1)	2.636442637	0.0000961924	1.210913531
Cer(d36:0)	0.577755859	0.0446801991	1.043768356
PC(16:0_18:1)	1.289665661	0.0099970151	7.588380138
PC(16:1e_18:0)	2.316031926	0.0000844081	2.613413737
PC(34:2e)	2.377243099	0.0000001706	3.398111223
PC(14:1e_20:1)	2.052476756	0.0000101397	3.772324347
PC(25:0_10:1)	1.414587818	0.0205701870	1.340052239
PC(35:3e)	1.417570503	0.0375141092	1.444610875
PC(24:2_11:2)	2.168942499	0.0000295816	2.642859851
PC(18:0_18:1)	2.751731124	0.0000000307	5.162022749
PC(36:1e)	3.703903233	0.0017277762	1.935310378
PC(18:1_18:1)	0.849406705	0.0494115716	1.982650189
PC(36:2)	1.789519377	0.0017957827	3.51473228
PC(36:2e)	1.716878459	0.0036336102	1.408401928
PC(20:2e_16:0)	2.556352142	0.0008363584	2.712792472
PC(14:0_22:4)	0.809080739	0.0390289487	2.181143221
PC(36:5)	0.808009968	0.0229487563	2.577352802
PC(14:1e_22:4)	0.548091071	0.0028199592	2.179937994
PC(14:1e_22:4)	0.508142722	0.0199546304	1.02574781
