# Supplementary material for: Comparative analysis of the lipid profiles of bovine fast- and slow-type muscles
Source: Food Chem X. 2025 May 20;28:102569. doi: 10.1016/j.fochx.2025.102569 (PMC12151694; doi:10.1016/j.fochx.2025.102569)
Supplement: Supplementary material 3 — Table S3 Correlation analysis between DALs. [file mmc3.csv]

LipidIon1	LipidIon2	Coefficient
CerP(t41:3)	CerP(t41:3)	1
LPE(18:0)	CerP(t41:3)	0.738781067
LPS(37:1)	CerP(t41:3)	0.874554094
MGDG(38:6e)	CerP(t41:3)	0.735643462
PC(16:0_18:1)	CerP(t41:3)	0.87348221
PC(18:0_18:1)	CerP(t41:3)	0.890793457
PC(18:1_18:1)	CerP(t41:3)	0.724292948
PC(16:0_20:3)	CerP(t41:3)	0.660558496
PE(16:1e_18:2)	CerP(t41:3)	0.293930321
PE(18:1_18:1)	CerP(t41:3)	0.831677638
CL(78:7)	CerP(t41:3)	0.759217886
PE(18:0_20:4)	CerP(t41:3)	0.75558066
PC(38:4)	CerP(t41:3)	0.634714219
PC(16:0e_22:5)	CerP(t41:3)	-0.720780698
PC(16:1e_22:4)	CerP(t41:3)	0.947251781
PC(18:3e_20:3)	CerP(t41:3)	-0.723317868
PE(12:0e_6:0)	CerP(t41:3)	0.757374901
PE(16:0p_18:2)	CerP(t41:3)	0.93229364
PE(18:0_18:1)	CerP(t41:3)	0.769898245
PE(18:0_18:1)	CerP(t41:3)	0.871578935
PE(18:0p_18:1)	CerP(t41:3)	0.954515767
PE(18:1p_18:1)	CerP(t41:3)	0.976636948
PE(18:0_20:4)	CerP(t41:3)	0.766172289
PE(18:0p_20:4)	CerP(t41:3)	0.709625805
PE(18:0p_20:5)	CerP(t41:3)	-0.753902681
PE(16:1p_23:1)	CerP(t41:3)	0.762914069
PE(39:3e)	CerP(t41:3)	0.54175233
PE(39:4e)	CerP(t41:3)	-0.745944883
AcCa(16:1)	CerP(t41:3)	0.730996405
PS(18:0_18:1)	CerP(t41:3)	-0.367662892
PS(18:0_20:3)	CerP(t41:3)	-0.675436679
SM(d18:0_20:4)	CerP(t41:3)	-0.700798478
SM(t35:2)	CerP(t41:3)	0.904547487
SM(t36:1)	CerP(t41:3)	0.961998122
SM(t40:7)	CerP(t41:3)	-0.570936296
SPHP(d16:1)	CerP(t41:3)	-0.530201478
Co(40:10)	CerP(t41:3)	0.688207747
TG(16:0_10:0_14:0)	CerP(t41:3)	0.712202921
AcCa(18:0)	CerP(t41:3)	0.797852892
TG(16:0_8:0_18:1)	CerP(t41:3)	0.715502378
TG(16:0_14:0_14:0)	CerP(t41:3)	0.71223482
TG(16:0_10:0_18:1)	CerP(t41:3)	0.693224967
TG(16:1_10:0_18:1)	CerP(t41:3)	0.697319447
TG(15:0_14:0_16:0)	CerP(t41:3)	0.74406867
TG(16:0_14:0_16:0)	CerP(t41:3)	0.752975404
TG(16:0_14:0_16:1)	CerP(t41:3)	0.677139203
TG(16:1_14:1_16:1)	CerP(t41:3)	0.670215833
TG(15:0_16:0_16:0)	CerP(t41:3)	0.768629473
TG(16:0_14:0_17:1)	CerP(t41:3)	0.715706099
TG(16:0_14:0_18:1)	CerP(t41:3)	0.722862026
TG(16:0_14:1_18:1)	CerP(t41:3)	0.645589572
TG(16:1_14:0_18:1)	CerP(t41:3)	0.375500705
TG(16:1_14:1_18:1)	CerP(t41:3)	0.670443792
TG(18:0_15:0_16:0)	CerP(t41:3)	0.812417382
TG(15:0_16:0_18:1)	CerP(t41:3)	0.743541146
TG(15:0_16:1_18:1)	CerP(t41:3)	0.709030328
TG(16:1_16:1_17:1)	CerP(t41:3)	0.739259406
TG(16:0_16:0_18:1)	CerP(t41:3)	0.765705772
TG(16:0_16:1_18:1)	CerP(t41:3)	0.706874851
TG(16:0_16:1_18:2)	CerP(t41:3)	0.688493942
TG(16:1_16:1_18:2)	CerP(t41:3)	0.722666285
TG(18:0_16:0_17:0)	CerP(t41:3)	0.807075362
TG(18:0_16:0_17:1)	CerP(t41:3)	0.805578385
TG(16:0_17:1_18:1)	CerP(t41:3)	0.738833828
TG(15:0_18:1_18:2)	CerP(t41:3)	0.725338418
TG(18:0_16:0_18:0)	CerP(t41:3)	0.396678146
AcCa(18:1)	CerP(t41:3)	0.650541881
TG(18:0_16:0_18:1)	CerP(t41:3)	0.815348119
TG(16:0_18:1_18:1)	CerP(t41:3)	0.723445669
TG(16:0_18:1_18:2)	CerP(t41:3)	0.721059939
TG(16:0_18:1_18:3)	CerP(t41:3)	0.733181668
TG(16:0_18:2_18:3)	CerP(t41:3)	0.753271707
TG(18:0_17:0_18:0)	CerP(t41:3)	0.813473725
TG(18:0_17:0_18:1)	CerP(t41:3)	0.798203708
TG(18:0_17:1_18:1)	CerP(t41:3)	0.777760341
TG(18:1_17:1_18:1)	CerP(t41:3)	0.756579521
TG(18:1_17:1_18:2)	CerP(t41:3)	0.747158721
TG(18:0_18:0_18:0)	CerP(t41:3)	0.555424436
TG(18:0_18:0_18:1)	CerP(t41:3)	0.814739155
TG(18:0_18:1_18:1)	CerP(t41:3)	0.801395041
TG(18:0_18:1_18:2)	CerP(t41:3)	0.764213293
TG(18:1_18:1_18:2)	CerP(t41:3)	0.746151115
TG(18:1_18:2_18:2)	CerP(t41:3)	0.698976463
TG(18:1_18:2_18:3)	CerP(t41:3)	0.770030998
TG(18:0_18:1_19:0)	CerP(t41:3)	0.810308779
TG(19:1_18:0_18:1)	CerP(t41:3)	0.775308663
TG(19:1_18:1_18:1)	CerP(t41:3)	0.786659023
TG(18:0_18:1_20:0)	CerP(t41:3)	0.813272405
TG(18:0_18:1_20:1)	CerP(t41:3)	0.770593042
WE(2:0_16:3)	CerP(t41:3)	-0.563419523
WE(2:0_16:4)	CerP(t41:3)	-0.517366382
ZyE(35:5)	CerP(t41:3)	0.82900855
ZyE(35:6)	CerP(t41:3)	0.718241322
DG(8:1e_14:1)	CerP(t41:3)	0.781115089
DG(22:3e)	CerP(t41:3)	0.650444691
DG(32:0e)	CerP(t41:3)	0.741195344
CL(72:8)	CerP(t41:3)	0.765641012
DG(33:0e)	CerP(t41:3)	0.776305065
DG(34:0e)	CerP(t41:3)	0.805937628
DG(16:0_18:1)	CerP(t41:3)	0.843253662
DG(34:1e)	CerP(t41:3)	0.711053939
DG(12:1e_22:2)	CerP(t41:3)	0.788106298
DG(18:0_18:1)	CerP(t41:3)	0.829675194
DG(18:0_18:2)	CerP(t41:3)	0.789665401
DG(36:2e)	CerP(t41:3)	0.824737946
DG(36:6e)	CerP(t41:3)	0.713906642
MG(34:0)	CerP(t41:3)	0.524302932
AcCa(14:1)	CerP(t41:3)	0.829483986
PC(32:1)	CerP(t41:3)	0.919089035
PC(32:1)	CerP(t41:3)	0.620129409
PC(16:1e_16:0)	CerP(t41:3)	0.745344572
PC(8:1e_24:1)	CerP(t41:3)	0.920372278
PC(32:2e)	CerP(t41:3)	0.934275116
PC(33:1)	CerP(t41:3)	0.905226755
PC(11:0_22:1)	CerP(t41:3)	0.769089888
PC(15:0_18:1)	CerP(t41:3)	0.872142313
Cer(d36:0)	CerP(t41:3)	-0.625700684
PC(34:1)	CerP(t41:3)	0.869360389
PC(16:1e_18:0)	CerP(t41:3)	0.953133606
PC(34:2e)	CerP(t41:3)	0.90284948
PC(14:1e_20:1)	CerP(t41:3)	0.924867745
PC(25:0_10:1)	CerP(t41:3)	0.71781313
PC(35:3e)	CerP(t41:3)	0.511222207
PC(24:2_11:2)	CerP(t41:3)	0.768151027
PC(36:1)	CerP(t41:3)	0.909679698
PC(36:1e)	CerP(t41:3)	0.949322199
PC(18:1_18:1)	CerP(t41:3)	-0.358359275
PC(36:2)	CerP(t41:3)	0.568093102
PC(36:2e)	CerP(t41:3)	0.877907058
PC(20:2e_16:0)	CerP(t41:3)	0.950164145
PC(14:0_22:4)	CerP(t41:3)	-0.451473618
PC(36:5)	CerP(t41:3)	-0.412059894
PC(14:1e_22:4)	CerP(t41:3)	-0.579914574
PC(14:1e_22:4)	CerP(t41:3)	-0.752461752
LPE(18:0)	LPE(18:0)	1
LPS(37:1)	LPE(18:0)	0.90568096
MGDG(38:6e)	LPE(18:0)	0.911854831
PC(16:0_18:1)	LPE(18:0)	0.554422691
PC(18:0_18:1)	LPE(18:0)	0.887224257
PC(18:1_18:1)	LPE(18:0)	0.765806618
PC(16:0_20:3)	LPE(18:0)	0.705330416
PE(16:1e_18:2)	LPE(18:0)	0.560924366
PE(18:1_18:1)	LPE(18:0)	0.944308128
CL(78:7)	LPE(18:0)	0.907316276
PE(18:0_20:4)	LPE(18:0)	0.940895959
PC(38:4)	LPE(18:0)	0.924089556
PC(16:0e_22:5)	LPE(18:0)	-0.436504435
PC(16:1e_22:4)	LPE(18:0)	0.792103844
PC(18:3e_20:3)	LPE(18:0)	-0.478635935
PE(12:0e_6:0)	LPE(18:0)	0.990979646
PE(16:0p_18:2)	LPE(18:0)	0.822869043
PE(18:0_18:1)	LPE(18:0)	0.945114971
PE(18:0_18:1)	LPE(18:0)	0.841943676
PE(18:0p_18:1)	LPE(18:0)	0.70922123
PE(18:1p_18:1)	LPE(18:0)	0.790996892
PE(18:0_20:4)	LPE(18:0)	0.945800321
PE(18:0p_20:4)	LPE(18:0)	0.758391157
PE(18:0p_20:5)	LPE(18:0)	-0.886269617
PE(16:1p_23:1)	LPE(18:0)	0.818495545
PE(39:3e)	LPE(18:0)	0.763066689
PE(39:4e)	LPE(18:0)	-0.66025714
AcCa(16:1)	LPE(18:0)	0.814193582
PS(18:0_18:1)	LPE(18:0)	-0.439103018
PS(18:0_20:3)	LPE(18:0)	-0.396749048
SM(d18:0_20:4)	LPE(18:0)	-0.951074253
SM(t35:2)	LPE(18:0)	0.926346084
SM(t36:1)	LPE(18:0)	0.714197537
SM(t40:7)	LPE(18:0)	-0.658237153
SPHP(d16:1)	LPE(18:0)	-0.721910722
Co(40:10)	LPE(18:0)	0.968659408
TG(16:0_10:0_14:0)	LPE(18:0)	0.719094194
AcCa(18:0)	LPE(18:0)	0.804429947
TG(16:0_8:0_18:1)	LPE(18:0)	0.723327349
TG(16:0_14:0_14:0)	LPE(18:0)	0.681186672
TG(16:0_10:0_18:1)	LPE(18:0)	0.686729791
TG(16:1_10:0_18:1)	LPE(18:0)	0.720274837
TG(15:0_14:0_16:0)	LPE(18:0)	0.733892712
TG(16:0_14:0_16:0)	LPE(18:0)	0.641910206
TG(16:0_14:0_16:1)	LPE(18:0)	0.632664196
TG(16:1_14:1_16:1)	LPE(18:0)	0.721548353
TG(15:0_16:0_16:0)	LPE(18:0)	0.735195175
TG(16:0_14:0_17:1)	LPE(18:0)	0.726871411
TG(16:0_14:0_18:1)	LPE(18:0)	0.640661689
TG(16:0_14:1_18:1)	LPE(18:0)	0.62465389
TG(16:1_14:0_18:1)	LPE(18:0)	0.306317147
TG(16:1_14:1_18:1)	LPE(18:0)	0.671104497
TG(18:0_15:0_16:0)	LPE(18:0)	0.756496862
TG(15:0_16:0_18:1)	LPE(18:0)	0.733343992
TG(15:0_16:1_18:1)	LPE(18:0)	0.737656597
TG(16:1_16:1_17:1)	LPE(18:0)	0.783810936
TG(16:0_16:0_18:1)	LPE(18:0)	0.676010821
TG(16:0_16:1_18:1)	LPE(18:0)	0.652793802
TG(16:0_16:1_18:2)	LPE(18:0)	0.698718586
TG(16:1_16:1_18:2)	LPE(18:0)	0.758426259
TG(18:0_16:0_17:0)	LPE(18:0)	0.79543227
TG(18:0_16:0_17:1)	LPE(18:0)	0.762279732
TG(16:0_17:1_18:1)	LPE(18:0)	0.758287506
TG(15:0_18:1_18:2)	LPE(18:0)	0.771837969
TG(18:0_16:0_18:0)	LPE(18:0)	0.409518658
AcCa(18:1)	LPE(18:0)	0.838684102
TG(18:0_16:0_18:1)	LPE(18:0)	0.746764257
TG(16:0_18:1_18:1)	LPE(18:0)	0.697478513
TG(16:0_18:1_18:2)	LPE(18:0)	0.723938619
TG(16:0_18:1_18:3)	LPE(18:0)	0.768984933
TG(16:0_18:2_18:3)	LPE(18:0)	0.799379956
TG(18:0_17:0_18:0)	LPE(18:0)	0.801381549
TG(18:0_17:0_18:1)	LPE(18:0)	0.805386604
TG(18:0_17:1_18:1)	LPE(18:0)	0.764063976
TG(18:1_17:1_18:1)	LPE(18:0)	0.801938865
TG(18:1_17:1_18:2)	LPE(18:0)	0.813244413
TG(18:0_18:0_18:0)	LPE(18:0)	0.569123646
TG(18:0_18:0_18:1)	LPE(18:0)	0.829238379
TG(18:0_18:1_18:1)	LPE(18:0)	0.821404348
TG(18:0_18:1_18:2)	LPE(18:0)	0.827925378
TG(18:1_18:1_18:2)	LPE(18:0)	0.821342442
TG(18:1_18:2_18:2)	LPE(18:0)	0.727065137
TG(18:1_18:2_18:3)	LPE(18:0)	0.849223121
TG(18:0_18:1_19:0)	LPE(18:0)	0.796779682
TG(19:1_18:0_18:1)	LPE(18:0)	0.789388397
TG(19:1_18:1_18:1)	LPE(18:0)	0.771765819
TG(18:0_18:1_20:0)	LPE(18:0)	0.798945507
TG(18:0_18:1_20:1)	LPE(18:0)	0.80106709
WE(2:0_16:3)	LPE(18:0)	-0.466587499
WE(2:0_16:4)	LPE(18:0)	-0.429974556
ZyE(35:5)	LPE(18:0)	0.722947208
ZyE(35:6)	LPE(18:0)	0.794947192
DG(8:1e_14:1)	LPE(18:0)	0.804050574
DG(22:3e)	LPE(18:0)	0.838018157
DG(32:0e)	LPE(18:0)	0.667223206
CL(72:8)	LPE(18:0)	0.951996981
DG(33:0e)	LPE(18:0)	0.776478083
DG(34:0e)	LPE(18:0)	0.715312186
DG(16:0_18:1)	LPE(18:0)	0.904721771
DG(34:1e)	LPE(18:0)	0.726607318
DG(12:1e_22:2)	LPE(18:0)	0.957181912
DG(18:0_18:1)	LPE(18:0)	0.883941027
DG(18:0_18:2)	LPE(18:0)	0.903415493
DG(36:2e)	LPE(18:0)	0.818925213
DG(36:6e)	LPE(18:0)	0.833791538
MG(34:0)	LPE(18:0)	0.651640494
AcCa(14:1)	LPE(18:0)	0.829750079
PC(32:1)	LPE(18:0)	0.642068451
PC(32:1)	LPE(18:0)	0.610176388
PC(16:1e_16:0)	LPE(18:0)	0.895492442
PC(8:1e_24:1)	LPE(18:0)	0.913139321
PC(32:2e)	LPE(18:0)	0.70166958
PC(33:1)	LPE(18:0)	0.635669073
PC(11:0_22:1)	LPE(18:0)	0.945768113
PC(15:0_18:1)	LPE(18:0)	0.851966215
Cer(d36:0)	LPE(18:0)	-0.615204105
PC(34:1)	LPE(18:0)	0.598682633
PC(16:1e_18:0)	LPE(18:0)	0.687359604
PC(34:2e)	LPE(18:0)	0.915172364
PC(14:1e_20:1)	LPE(18:0)	0.771684763
PC(25:0_10:1)	LPE(18:0)	0.432987762
PC(35:3e)	LPE(18:0)	0.742793076
PC(24:2_11:2)	LPE(18:0)	0.94543469
PC(36:1)	LPE(18:0)	0.879991263
PC(36:1e)	LPE(18:0)	0.71044377
PC(18:1_18:1)	LPE(18:0)	-0.53265496
PC(36:2)	LPE(18:0)	0.869969769
PC(36:2e)	LPE(18:0)	0.748307006
PC(20:2e_16:0)	LPE(18:0)	0.727539807
PC(14:0_22:4)	LPE(18:0)	-0.758824693
PC(36:5)	LPE(18:0)	-0.773796584
PC(14:1e_22:4)	LPE(18:0)	-0.801940756
PC(14:1e_22:4)	LPE(18:0)	-0.567036233
LPS(37:1)	LPS(37:1)	1
MGDG(38:6e)	LPS(37:1)	0.870322914
PC(16:0_18:1)	LPS(37:1)	0.715324219
PC(18:0_18:1)	LPS(37:1)	0.959666099
PC(18:1_18:1)	LPS(37:1)	0.729629592
PC(16:0_20:3)	LPS(37:1)	0.702466618
PE(16:1e_18:2)	LPS(37:1)	0.506131833
PE(18:1_18:1)	LPS(37:1)	0.924945167
CL(78:7)	LPS(37:1)	0.854411252
PE(18:0_20:4)	LPS(37:1)	0.868573354
PC(38:4)	LPS(37:1)	0.833511224
PC(16:0e_22:5)	LPS(37:1)	-0.617497553
PC(16:1e_22:4)	LPS(37:1)	0.911343528
PC(18:3e_20:3)	LPS(37:1)	-0.624555001
PE(12:0e_6:0)	LPS(37:1)	0.900756861
PE(16:0p_18:2)	LPS(37:1)	0.925902697
PE(18:0_18:1)	LPS(37:1)	0.872638407
PE(18:0_18:1)	LPS(37:1)	0.917600731
PE(18:0p_18:1)	LPS(37:1)	0.859100933
PE(18:1p_18:1)	LPS(37:1)	0.897498417
PE(18:0_20:4)	LPS(37:1)	0.874513325
PE(18:0p_20:4)	LPS(37:1)	0.752181577
PE(18:0p_20:5)	LPS(37:1)	-0.904718069
PE(16:1p_23:1)	LPS(37:1)	0.8213085
PE(39:3e)	LPS(37:1)	0.723484487
PE(39:4e)	LPS(37:1)	-0.714089811
AcCa(16:1)	LPS(37:1)	0.843250279
PS(18:0_18:1)	LPS(37:1)	-0.511401974
PS(18:0_20:3)	LPS(37:1)	-0.553967601
SM(d18:0_20:4)	LPS(37:1)	-0.873918487
SM(t35:2)	LPS(37:1)	0.96895934
SM(t36:1)	LPS(37:1)	0.884909676
SM(t40:7)	LPS(37:1)	-0.586140738
SPHP(d16:1)	LPS(37:1)	-0.704418859
Co(40:10)	LPS(37:1)	0.857186163
TG(16:0_10:0_14:0)	LPS(37:1)	0.766839428
AcCa(18:0)	LPS(37:1)	0.838517713
TG(16:0_8:0_18:1)	LPS(37:1)	0.764590131
TG(16:0_14:0_14:0)	LPS(37:1)	0.75476131
TG(16:0_10:0_18:1)	LPS(37:1)	0.729662952
TG(16:1_10:0_18:1)	LPS(37:1)	0.743315554
TG(15:0_14:0_16:0)	LPS(37:1)	0.788665139
TG(16:0_14:0_16:0)	LPS(37:1)	0.754872138
TG(16:0_14:0_16:1)	LPS(37:1)	0.700346351
TG(16:1_14:1_16:1)	LPS(37:1)	0.728011646
TG(15:0_16:0_16:0)	LPS(37:1)	0.798098811
TG(16:0_14:0_17:1)	LPS(37:1)	0.765277714
TG(16:0_14:0_18:1)	LPS(37:1)	0.724594082
TG(16:0_14:1_18:1)	LPS(37:1)	0.672545627
TG(16:1_14:0_18:1)	LPS(37:1)	0.394854605
TG(16:1_14:1_18:1)	LPS(37:1)	0.693407018
TG(18:0_15:0_16:0)	LPS(37:1)	0.831495991
TG(15:0_16:0_18:1)	LPS(37:1)	0.778847216
TG(15:0_16:1_18:1)	LPS(37:1)	0.756839141
TG(16:1_16:1_17:1)	LPS(37:1)	0.791311018
TG(16:0_16:0_18:1)	LPS(37:1)	0.752798425
TG(16:0_16:1_18:1)	LPS(37:1)	0.70733355
TG(16:0_16:1_18:2)	LPS(37:1)	0.714085201
TG(16:1_16:1_18:2)	LPS(37:1)	0.763750321
TG(18:0_16:0_17:0)	LPS(37:1)	0.852782939
TG(18:0_16:0_17:1)	LPS(37:1)	0.81684953
TG(16:0_17:1_18:1)	LPS(37:1)	0.782085776
TG(15:0_18:1_18:2)	LPS(37:1)	0.779808901
TG(18:0_16:0_18:0)	LPS(37:1)	0.444115534
AcCa(18:1)	LPS(37:1)	0.789002959
TG(18:0_16:0_18:1)	LPS(37:1)	0.804856118
TG(16:0_18:1_18:1)	LPS(37:1)	0.737914575
TG(16:0_18:1_18:2)	LPS(37:1)	0.743458783
TG(16:0_18:1_18:3)	LPS(37:1)	0.778057162
TG(16:0_18:2_18:3)	LPS(37:1)	0.806000039
TG(18:0_17:0_18:0)	LPS(37:1)	0.85924555
TG(18:0_17:0_18:1)	LPS(37:1)	0.834095978
TG(18:0_17:1_18:1)	LPS(37:1)	0.800029525
TG(18:1_17:1_18:1)	LPS(37:1)	0.810182833
TG(18:1_17:1_18:2)	LPS(37:1)	0.813241404
TG(18:0_18:0_18:0)	LPS(37:1)	0.62585355
TG(18:0_18:0_18:1)	LPS(37:1)	0.851762072
TG(18:0_18:1_18:1)	LPS(37:1)	0.832510274
TG(18:0_18:1_18:2)	LPS(37:1)	0.804394323
TG(18:1_18:1_18:2)	LPS(37:1)	0.800755344
TG(18:1_18:2_18:2)	LPS(37:1)	0.726848218
TG(18:1_18:2_18:3)	LPS(37:1)	0.839831922
TG(18:0_18:1_19:0)	LPS(37:1)	0.828007419
TG(19:1_18:0_18:1)	LPS(37:1)	0.805061106
TG(19:1_18:1_18:1)	LPS(37:1)	0.788863213
TG(18:0_18:1_20:0)	LPS(37:1)	0.826066165
TG(18:0_18:1_20:1)	LPS(37:1)	0.799310835
WE(2:0_16:3)	LPS(37:1)	-0.598598018
WE(2:0_16:4)	LPS(37:1)	-0.528866868
ZyE(35:5)	LPS(37:1)	0.813322676
ZyE(35:6)	LPS(37:1)	0.784469294
DG(8:1e_14:1)	LPS(37:1)	0.836831711
DG(22:3e)	LPS(37:1)	0.788708293
DG(32:0e)	LPS(37:1)	0.726426512
CL(72:8)	LPS(37:1)	0.892092851
DG(33:0e)	LPS(37:1)	0.804292731
DG(34:0e)	LPS(37:1)	0.811950706
DG(16:0_18:1)	LPS(37:1)	0.924627246
DG(34:1e)	LPS(37:1)	0.738870298
DG(12:1e_22:2)	LPS(37:1)	0.902251696
DG(18:0_18:1)	LPS(37:1)	0.917846481
DG(18:0_18:2)	LPS(37:1)	0.889906861
DG(36:2e)	LPS(37:1)	0.861935776
DG(36:6e)	LPS(37:1)	0.816672201
MG(34:0)	LPS(37:1)	0.623507493
AcCa(14:1)	LPS(37:1)	0.905768284
PC(32:1)	LPS(37:1)	0.791323078
PC(32:1)	LPS(37:1)	0.659548972
PC(16:1e_16:0)	LPS(37:1)	0.852136462
PC(8:1e_24:1)	LPS(37:1)	0.956880745
PC(32:2e)	LPS(37:1)	0.84798873
PC(33:1)	LPS(37:1)	0.769032487
PC(11:0_22:1)	LPS(37:1)	0.8705136
PC(15:0_18:1)	LPS(37:1)	0.922999297
Cer(d36:0)	LPS(37:1)	-0.540300341
PC(34:1)	LPS(37:1)	0.74429536
PC(16:1e_18:0)	LPS(37:1)	0.861017744
PC(34:2e)	LPS(37:1)	0.986832509
PC(14:1e_20:1)	LPS(37:1)	0.886700622
PC(25:0_10:1)	LPS(37:1)	0.65162645
PC(35:3e)	LPS(37:1)	0.67021429
PC(24:2_11:2)	LPS(37:1)	0.875541584
PC(36:1)	LPS(37:1)	0.936744811
PC(36:1e)	LPS(37:1)	0.890186147
PC(18:1_18:1)	LPS(37:1)	-0.477689631
PC(36:2)	LPS(37:1)	0.770570379
PC(36:2e)	LPS(37:1)	0.858148617
PC(20:2e_16:0)	LPS(37:1)	0.882040807
PC(14:0_22:4)	LPS(37:1)	-0.62421427
PC(36:5)	LPS(37:1)	-0.597528619
PC(14:1e_22:4)	LPS(37:1)	-0.704733809
PC(14:1e_22:4)	LPS(37:1)	-0.613674205
MGDG(38:6e)	MGDG(38:6e)	1
PC(16:0_18:1)	MGDG(38:6e)	0.559335402
PC(18:0_18:1)	MGDG(38:6e)	0.851136227
PC(18:1_18:1)	MGDG(38:6e)	0.769626416
PC(16:0_20:3)	MGDG(38:6e)	0.605663033
PE(16:1e_18:2)	MGDG(38:6e)	0.466816074
PE(18:1_18:1)	MGDG(38:6e)	0.913476299
CL(78:7)	MGDG(38:6e)	0.924089236
PE(18:0_20:4)	MGDG(38:6e)	0.946621251
PC(38:4)	MGDG(38:6e)	0.907919893
PC(16:0e_22:5)	MGDG(38:6e)	-0.321871511
PC(16:1e_22:4)	MGDG(38:6e)	0.825502582
PC(18:3e_20:3)	MGDG(38:6e)	-0.343767771
PE(12:0e_6:0)	MGDG(38:6e)	0.893720575
PE(16:0p_18:2)	MGDG(38:6e)	0.85455833
PE(18:0_18:1)	MGDG(38:6e)	0.947555501
PE(18:0_18:1)	MGDG(38:6e)	0.793171557
PE(18:0p_18:1)	MGDG(38:6e)	0.692733413
PE(18:1p_18:1)	MGDG(38:6e)	0.800777642
PE(18:0_20:4)	MGDG(38:6e)	0.946760543
PE(18:0p_20:4)	MGDG(38:6e)	0.872189391
PE(18:0p_20:5)	MGDG(38:6e)	-0.880517675
PE(16:1p_23:1)	MGDG(38:6e)	0.916883976
PE(39:3e)	MGDG(38:6e)	0.846143376
PE(39:4e)	MGDG(38:6e)	-0.506688399
AcCa(16:1)	MGDG(38:6e)	0.625452438
PS(18:0_18:1)	MGDG(38:6e)	-0.271637371
PS(18:0_20:3)	MGDG(38:6e)	-0.248710317
SM(d18:0_20:4)	MGDG(38:6e)	-0.901770064
SM(t35:2)	MGDG(38:6e)	0.886613972
SM(t36:1)	MGDG(38:6e)	0.690430606
SM(t40:7)	MGDG(38:6e)	-0.573848914
SPHP(d16:1)	MGDG(38:6e)	-0.682969056
Co(40:10)	MGDG(38:6e)	0.904308949
TG(16:0_10:0_14:0)	MGDG(38:6e)	0.648143598
AcCa(18:0)	MGDG(38:6e)	0.672040242
TG(16:0_8:0_18:1)	MGDG(38:6e)	0.663577722
TG(16:0_14:0_14:0)	MGDG(38:6e)	0.580133386
TG(16:0_10:0_18:1)	MGDG(38:6e)	0.608564814
TG(16:1_10:0_18:1)	MGDG(38:6e)	0.669479946
TG(15:0_14:0_16:0)	MGDG(38:6e)	0.596871429
TG(16:0_14:0_16:0)	MGDG(38:6e)	0.538560664
TG(16:0_14:0_16:1)	MGDG(38:6e)	0.550517315
TG(16:1_14:1_16:1)	MGDG(38:6e)	0.680890697
TG(15:0_16:0_16:0)	MGDG(38:6e)	0.589858414
TG(16:0_14:0_17:1)	MGDG(38:6e)	0.6115564
TG(16:0_14:0_18:1)	MGDG(38:6e)	0.54905182
TG(16:0_14:1_18:1)	MGDG(38:6e)	0.559973755
TG(16:1_14:0_18:1)	MGDG(38:6e)	0.365222606
TG(16:1_14:1_18:1)	MGDG(38:6e)	0.623080888
TG(18:0_15:0_16:0)	MGDG(38:6e)	0.639558626
TG(15:0_16:0_18:1)	MGDG(38:6e)	0.603640951
TG(15:0_16:1_18:1)	MGDG(38:6e)	0.648588726
TG(16:1_16:1_17:1)	MGDG(38:6e)	0.707810974
TG(16:0_16:0_18:1)	MGDG(38:6e)	0.568504847
TG(16:0_16:1_18:1)	MGDG(38:6e)	0.591204048
TG(16:0_16:1_18:2)	MGDG(38:6e)	0.647364035
TG(16:1_16:1_18:2)	MGDG(38:6e)	0.706638049
TG(18:0_16:0_17:0)	MGDG(38:6e)	0.687812069
TG(18:0_16:0_17:1)	MGDG(38:6e)	0.642794276
TG(16:0_17:1_18:1)	MGDG(38:6e)	0.667325657
TG(15:0_18:1_18:2)	MGDG(38:6e)	0.703687697
TG(18:0_16:0_18:0)	MGDG(38:6e)	0.516367133
AcCa(18:1)	MGDG(38:6e)	0.697664145
TG(18:0_16:0_18:1)	MGDG(38:6e)	0.639976248
TG(16:0_18:1_18:1)	MGDG(38:6e)	0.633933509
TG(16:0_18:1_18:2)	MGDG(38:6e)	0.686678522
TG(16:0_18:1_18:3)	MGDG(38:6e)	0.724671657
TG(16:0_18:2_18:3)	MGDG(38:6e)	0.756553355
TG(18:0_17:0_18:0)	MGDG(38:6e)	0.727051095
TG(18:0_17:0_18:1)	MGDG(38:6e)	0.67290431
TG(18:0_17:1_18:1)	MGDG(38:6e)	0.67529241
TG(18:1_17:1_18:1)	MGDG(38:6e)	0.736861241
TG(18:1_17:1_18:2)	MGDG(38:6e)	0.765114978
TG(18:0_18:0_18:0)	MGDG(38:6e)	0.59845428
TG(18:0_18:0_18:1)	MGDG(38:6e)	0.707608178
TG(18:0_18:1_18:1)	MGDG(38:6e)	0.730019291
TG(18:0_18:1_18:2)	MGDG(38:6e)	0.780991184
TG(18:1_18:1_18:2)	MGDG(38:6e)	0.79047068
TG(18:1_18:2_18:2)	MGDG(38:6e)	0.700020744
TG(18:1_18:2_18:3)	MGDG(38:6e)	0.814829204
TG(18:0_18:1_19:0)	MGDG(38:6e)	0.642741771
TG(19:1_18:0_18:1)	MGDG(38:6e)	0.648887143
TG(19:1_18:1_18:1)	MGDG(38:6e)	0.679171919
TG(18:0_18:1_20:0)	MGDG(38:6e)	0.645307793
TG(18:0_18:1_20:1)	MGDG(38:6e)	0.660223786
WE(2:0_16:3)	MGDG(38:6e)	-0.451899132
WE(2:0_16:4)	MGDG(38:6e)	-0.377055717
ZyE(35:5)	MGDG(38:6e)	0.623667556
ZyE(35:6)	MGDG(38:6e)	0.705610196
DG(8:1e_14:1)	MGDG(38:6e)	0.677386734
DG(22:3e)	MGDG(38:6e)	0.69963704
DG(32:0e)	MGDG(38:6e)	0.604234364
CL(72:8)	MGDG(38:6e)	0.929576069
DG(33:0e)	MGDG(38:6e)	0.678807128
DG(34:0e)	MGDG(38:6e)	0.646960335
DG(16:0_18:1)	MGDG(38:6e)	0.847663411
DG(34:1e)	MGDG(38:6e)	0.67376357
DG(12:1e_22:2)	MGDG(38:6e)	0.938141279
DG(18:0_18:1)	MGDG(38:6e)	0.85438045
DG(18:0_18:2)	MGDG(38:6e)	0.861770304
DG(36:2e)	MGDG(38:6e)	0.705001223
DG(36:6e)	MGDG(38:6e)	0.769873035
MG(34:0)	MGDG(38:6e)	0.604632793
AcCa(14:1)	MGDG(38:6e)	0.662307186
PC(32:1)	MGDG(38:6e)	0.59447755
PC(32:1)	MGDG(38:6e)	0.477889273
PC(16:1e_16:0)	MGDG(38:6e)	0.976677908
PC(8:1e_24:1)	MGDG(38:6e)	0.861201634
PC(32:2e)	MGDG(38:6e)	0.648220003
PC(33:1)	MGDG(38:6e)	0.53861112
PC(11:0_22:1)	MGDG(38:6e)	0.94946749
PC(15:0_18:1)	MGDG(38:6e)	0.801175627
Cer(d36:0)	MGDG(38:6e)	-0.654437585
PC(34:1)	MGDG(38:6e)	0.596908824
PC(16:1e_18:0)	MGDG(38:6e)	0.671853475
PC(34:2e)	MGDG(38:6e)	0.872174626
PC(14:1e_20:1)	MGDG(38:6e)	0.77078618
PC(25:0_10:1)	MGDG(38:6e)	0.37658236
PC(35:3e)	MGDG(38:6e)	0.888006141
PC(24:2_11:2)	MGDG(38:6e)	0.946959138
PC(36:1)	MGDG(38:6e)	0.851796229
PC(36:1e)	MGDG(38:6e)	0.676760393
PC(18:1_18:1)	MGDG(38:6e)	-0.548266137
PC(36:2)	MGDG(38:6e)	0.836462223
PC(36:2e)	MGDG(38:6e)	0.718955685
PC(20:2e_16:0)	MGDG(38:6e)	0.736873328
PC(14:0_22:4)	MGDG(38:6e)	-0.78185701
PC(36:5)	MGDG(38:6e)	-0.87777329
PC(14:1e_22:4)	MGDG(38:6e)	-0.7350873
PC(14:1e_22:4)	MGDG(38:6e)	-0.365995027
PC(16:0_18:1)	PC(16:0_18:1)	1
PC(18:0_18:1)	PC(16:0_18:1)	0.788084097
PC(18:1_18:1)	PC(16:0_18:1)	0.635182006
PC(16:0_20:3)	PC(16:0_18:1)	0.52053121
PE(16:1e_18:2)	PC(16:0_18:1)	0.125999621
PE(18:1_18:1)	PC(16:0_18:1)	0.666917848
CL(78:7)	PC(16:0_18:1)	0.619202391
PE(18:0_20:4)	PC(16:0_18:1)	0.621704037
PC(38:4)	PC(16:0_18:1)	0.513764905
PC(16:0e_22:5)	PC(16:0_18:1)	-0.604706037
PC(16:1e_22:4)	PC(16:0_18:1)	0.820526457
PC(18:3e_20:3)	PC(16:0_18:1)	-0.52047149
PE(12:0e_6:0)	PC(16:0_18:1)	0.606003068
PE(16:0p_18:2)	PC(16:0_18:1)	0.782014586
PE(18:0_18:1)	PC(16:0_18:1)	0.65805734
PE(18:0_18:1)	PC(16:0_18:1)	0.830944194
PE(18:0p_18:1)	PC(16:0_18:1)	0.894530671
PE(18:1p_18:1)	PC(16:0_18:1)	0.867369513
PE(18:0_20:4)	PC(16:0_18:1)	0.653544782
PE(18:0p_20:4)	PC(16:0_18:1)	0.642378819
PE(18:0p_20:5)	PC(16:0_18:1)	-0.583037523
PE(16:1p_23:1)	PC(16:0_18:1)	0.598451452
PE(39:3e)	PC(16:0_18:1)	0.462683677
PE(39:4e)	PC(16:0_18:1)	-0.486438102
AcCa(16:1)	PC(16:0_18:1)	0.640525301
PS(18:0_18:1)	PC(16:0_18:1)	-0.20840353
PS(18:0_20:3)	PC(16:0_18:1)	-0.478344005
SM(d18:0_20:4)	PC(16:0_18:1)	-0.51099361
SM(t35:2)	PC(16:0_18:1)	0.713327054
SM(t36:1)	PC(16:0_18:1)	0.902034597
SM(t40:7)	PC(16:0_18:1)	-0.426739264
SPHP(d16:1)	PC(16:0_18:1)	-0.352251586
Co(40:10)	PC(16:0_18:1)	0.543252624
TG(16:0_10:0_14:0)	PC(16:0_18:1)	0.555375628
AcCa(18:0)	PC(16:0_18:1)	0.74872641
TG(16:0_8:0_18:1)	PC(16:0_18:1)	0.551173978
TG(16:0_14:0_14:0)	PC(16:0_18:1)	0.562378305
TG(16:0_10:0_18:1)	PC(16:0_18:1)	0.530864165
TG(16:1_10:0_18:1)	PC(16:0_18:1)	0.511922615
TG(15:0_14:0_16:0)	PC(16:0_18:1)	0.585525249
TG(16:0_14:0_16:0)	PC(16:0_18:1)	0.622052114
TG(16:0_14:0_16:1)	PC(16:0_18:1)	0.510018957
TG(16:1_14:1_16:1)	PC(16:0_18:1)	0.45896658
TG(15:0_16:0_16:0)	PC(16:0_18:1)	0.63134451
TG(16:0_14:0_17:1)	PC(16:0_18:1)	0.541372756
TG(16:0_14:0_18:1)	PC(16:0_18:1)	0.57825347
TG(16:0_14:1_18:1)	PC(16:0_18:1)	0.466159025
TG(16:1_14:0_18:1)	PC(16:0_18:1)	0.202494614
TG(16:1_14:1_18:1)	PC(16:0_18:1)	0.469716016
TG(18:0_15:0_16:0)	PC(16:0_18:1)	0.622718093
TG(15:0_16:0_18:1)	PC(16:0_18:1)	0.578633702
TG(15:0_16:1_18:1)	PC(16:0_18:1)	0.523308751
TG(16:1_16:1_17:1)	PC(16:0_18:1)	0.537788746
TG(16:0_16:0_18:1)	PC(16:0_18:1)	0.609593799
TG(16:0_16:1_18:1)	PC(16:0_18:1)	0.544714322
TG(16:0_16:1_18:2)	PC(16:0_18:1)	0.499672429
TG(16:1_16:1_18:2)	PC(16:0_18:1)	0.519393405
TG(18:0_16:0_17:0)	PC(16:0_18:1)	0.610651248
TG(18:0_16:0_17:1)	PC(16:0_18:1)	0.627810989
TG(16:0_17:1_18:1)	PC(16:0_18:1)	0.561102167
TG(15:0_18:1_18:2)	PC(16:0_18:1)	0.539687807
TG(18:0_16:0_18:0)	PC(16:0_18:1)	0.222484776
AcCa(18:1)	PC(16:0_18:1)	0.585101732
TG(18:0_16:0_18:1)	PC(16:0_18:1)	0.678712563
TG(16:0_18:1_18:1)	PC(16:0_18:1)	0.556851696
TG(16:0_18:1_18:2)	PC(16:0_18:1)	0.556228201
TG(16:0_18:1_18:3)	PC(16:0_18:1)	0.555868816
TG(16:0_18:2_18:3)	PC(16:0_18:1)	0.577705257
TG(18:0_17:0_18:0)	PC(16:0_18:1)	0.584469855
TG(18:0_17:0_18:1)	PC(16:0_18:1)	0.630124594
TG(18:0_17:1_18:1)	PC(16:0_18:1)	0.597435563
TG(18:1_17:1_18:1)	PC(16:0_18:1)	0.574876259
TG(18:1_17:1_18:2)	PC(16:0_18:1)	0.566678162
TG(18:0_18:0_18:0)	PC(16:0_18:1)	0.284436115
TG(18:0_18:0_18:1)	PC(16:0_18:1)	0.634612461
TG(18:0_18:1_18:1)	PC(16:0_18:1)	0.617707831
TG(18:0_18:1_18:2)	PC(16:0_18:1)	0.554400221
TG(18:1_18:1_18:2)	PC(16:0_18:1)	0.545444881
TG(18:1_18:2_18:2)	PC(16:0_18:1)	0.529773848
TG(18:1_18:2_18:3)	PC(16:0_18:1)	0.599172412
TG(18:0_18:1_19:0)	PC(16:0_18:1)	0.632065243
TG(19:1_18:0_18:1)	PC(16:0_18:1)	0.593740261
TG(19:1_18:1_18:1)	PC(16:0_18:1)	0.57538488
TG(18:0_18:1_20:0)	PC(16:0_18:1)	0.646494178
TG(18:0_18:1_20:1)	PC(16:0_18:1)	0.586295172
WE(2:0_16:3)	PC(16:0_18:1)	-0.363982538
WE(2:0_16:4)	PC(16:0_18:1)	-0.337208847
ZyE(35:5)	PC(16:0_18:1)	0.670320652
ZyE(35:6)	PC(16:0_18:1)	0.597177005
DG(8:1e_14:1)	PC(16:0_18:1)	0.736940258
DG(22:3e)	PC(16:0_18:1)	0.586339438
DG(32:0e)	PC(16:0_18:1)	0.566071755
CL(72:8)	PC(16:0_18:1)	0.676474854
DG(33:0e)	PC(16:0_18:1)	0.617485619
DG(34:0e)	PC(16:0_18:1)	0.656067236
DG(16:0_18:1)	PC(16:0_18:1)	0.69985541
DG(34:1e)	PC(16:0_18:1)	0.516470345
DG(12:1e_22:2)	PC(16:0_18:1)	0.686040785
DG(18:0_18:1)	PC(16:0_18:1)	0.673894709
DG(18:0_18:2)	PC(16:0_18:1)	0.60354001
DG(36:2e)	PC(16:0_18:1)	0.635958095
DG(36:6e)	PC(16:0_18:1)	0.529815304
MG(34:0)	PC(16:0_18:1)	0.248352394
AcCa(14:1)	PC(16:0_18:1)	0.70070162
PC(32:1)	PC(16:0_18:1)	0.949989646
PC(32:1)	PC(16:0_18:1)	0.403090338
PC(16:1e_16:0)	PC(16:0_18:1)	0.636954364
PC(8:1e_24:1)	PC(16:0_18:1)	0.77250761
PC(32:2e)	PC(16:0_18:1)	0.835893729
PC(33:1)	PC(16:0_18:1)	0.953663253
PC(11:0_22:1)	PC(16:0_18:1)	0.655363334
PC(15:0_18:1)	PC(16:0_18:1)	0.829361122
Cer(d36:0)	PC(16:0_18:1)	-0.535057649
PC(34:1)	PC(16:0_18:1)	0.984430754
PC(16:1e_18:0)	PC(16:0_18:1)	0.920241798
PC(34:2e)	PC(16:0_18:1)	0.727156352
PC(14:1e_20:1)	PC(16:0_18:1)	0.901071842
PC(25:0_10:1)	PC(16:0_18:1)	0.806428414
PC(35:3e)	PC(16:0_18:1)	0.288841944
PC(24:2_11:2)	PC(16:0_18:1)	0.656278067
PC(36:1)	PC(16:0_18:1)	0.825910028
PC(36:1e)	PC(16:0_18:1)	0.875166498
PC(18:1_18:1)	PC(16:0_18:1)	-0.240095499
PC(36:2)	PC(16:0_18:1)	0.55052301
PC(36:2e)	PC(16:0_18:1)	0.755782316
PC(20:2e_16:0)	PC(16:0_18:1)	0.851522169
PC(14:0_22:4)	PC(16:0_18:1)	-0.255759427
PC(36:5)	PC(16:0_18:1)	-0.20419136
PC(14:1e_22:4)	PC(16:0_18:1)	-0.222420778
PC(14:1e_22:4)	PC(16:0_18:1)	-0.697691287
PC(18:0_18:1)	PC(18:0_18:1)	1
PC(18:1_18:1)	PC(18:0_18:1)	0.827314135
PC(16:0_20:3)	PC(18:0_18:1)	0.773353059
PE(16:1e_18:2)	PC(18:0_18:1)	0.458179823
PE(18:1_18:1)	PC(18:0_18:1)	0.932346113
CL(78:7)	PC(18:0_18:1)	0.903301963
PE(18:0_20:4)	PC(18:0_18:1)	0.891019634
PC(38:4)	PC(18:0_18:1)	0.85427433
PC(16:0e_22:5)	PC(18:0_18:1)	-0.637161537
PC(16:1e_22:4)	PC(18:0_18:1)	0.885298413
PC(18:3e_20:3)	PC(18:0_18:1)	-0.656046971
PE(12:0e_6:0)	PC(18:0_18:1)	0.903492175
PE(16:0p_18:2)	PC(18:0_18:1)	0.939395133
PE(18:0_18:1)	PC(18:0_18:1)	0.909922936
PE(18:0_18:1)	PC(18:0_18:1)	0.941080193
PE(18:0p_18:1)	PC(18:0_18:1)	0.865847736
PE(18:1p_18:1)	PC(18:0_18:1)	0.913413944
PE(18:0_20:4)	PC(18:0_18:1)	0.910589847
PE(18:0p_20:4)	PC(18:0_18:1)	0.805796623
PE(18:0p_20:5)	PC(18:0_18:1)	-0.86374584
PE(16:1p_23:1)	PC(18:0_18:1)	0.790577191
PE(39:3e)	PC(18:0_18:1)	0.675137838
PE(39:4e)	PC(18:0_18:1)	-0.658777763
AcCa(16:1)	PC(18:0_18:1)	0.797117005
PS(18:0_18:1)	PC(18:0_18:1)	-0.422841138
PS(18:0_20:3)	PC(18:0_18:1)	-0.578833708
SM(d18:0_20:4)	PC(18:0_18:1)	-0.839977894
SM(t35:2)	PC(18:0_18:1)	0.945301406
SM(t36:1)	PC(18:0_18:1)	0.893257634
SM(t40:7)	PC(18:0_18:1)	-0.579078637
SPHP(d16:1)	PC(18:0_18:1)	-0.726305696
Co(40:10)	PC(18:0_18:1)	0.859867021
TG(16:0_10:0_14:0)	PC(18:0_18:1)	0.685940833
AcCa(18:0)	PC(18:0_18:1)	0.811013698
TG(16:0_8:0_18:1)	PC(18:0_18:1)	0.68151196
TG(16:0_14:0_14:0)	PC(18:0_18:1)	0.677529198
TG(16:0_10:0_18:1)	PC(18:0_18:1)	0.639822955
TG(16:1_10:0_18:1)	PC(18:0_18:1)	0.653323991
TG(15:0_14:0_16:0)	PC(18:0_18:1)	0.719751085
TG(16:0_14:0_16:0)	PC(18:0_18:1)	0.688667916
TG(16:0_14:0_16:1)	PC(18:0_18:1)	0.608964071
TG(16:1_14:1_16:1)	PC(18:0_18:1)	0.63041281
TG(15:0_16:0_16:0)	PC(18:0_18:1)	0.745552061
TG(16:0_14:0_17:1)	PC(18:0_18:1)	0.686544649
TG(16:0_14:0_18:1)	PC(18:0_18:1)	0.645414048
TG(16:0_14:1_18:1)	PC(18:0_18:1)	0.573788592
TG(16:1_14:0_18:1)	PC(18:0_18:1)	0.226209906
TG(16:1_14:1_18:1)	PC(18:0_18:1)	0.602716593
TG(18:0_15:0_16:0)	PC(18:0_18:1)	0.793573797
TG(15:0_16:0_18:1)	PC(18:0_18:1)	0.710621681
TG(15:0_16:1_18:1)	PC(18:0_18:1)	0.680993903
TG(16:1_16:1_17:1)	PC(18:0_18:1)	0.718703581
TG(16:0_16:0_18:1)	PC(18:0_18:1)	0.69017236
TG(16:0_16:1_18:1)	PC(18:0_18:1)	0.62644605
TG(16:0_16:1_18:2)	PC(18:0_18:1)	0.637097033
TG(16:1_16:1_18:2)	PC(18:0_18:1)	0.694545792
TG(18:0_16:0_17:0)	PC(18:0_18:1)	0.838287957
TG(18:0_16:0_17:1)	PC(18:0_18:1)	0.767775724
TG(16:0_17:1_18:1)	PC(18:0_18:1)	0.715190757
TG(15:0_18:1_18:2)	PC(18:0_18:1)	0.715338112
TG(18:0_16:0_18:0)	PC(18:0_18:1)	0.484895049
AcCa(18:1)	PC(18:0_18:1)	0.75167952
TG(18:0_16:0_18:1)	PC(18:0_18:1)	0.761842447
TG(16:0_18:1_18:1)	PC(18:0_18:1)	0.664632857
TG(16:0_18:1_18:2)	PC(18:0_18:1)	0.68053926
TG(16:0_18:1_18:3)	PC(18:0_18:1)	0.716116299
TG(16:0_18:2_18:3)	PC(18:0_18:1)	0.750237406
TG(18:0_17:0_18:0)	PC(18:0_18:1)	0.854880211
TG(18:0_17:0_18:1)	PC(18:0_18:1)	0.805908666
TG(18:0_17:1_18:1)	PC(18:0_18:1)	0.746976391
TG(18:1_17:1_18:1)	PC(18:0_18:1)	0.759434067
TG(18:1_17:1_18:2)	PC(18:0_18:1)	0.762813104
TG(18:0_18:0_18:0)	PC(18:0_18:1)	0.6702032
TG(18:0_18:0_18:1)	PC(18:0_18:1)	0.824470935
TG(18:0_18:1_18:1)	PC(18:0_18:1)	0.794744757
TG(18:0_18:1_18:2)	PC(18:0_18:1)	0.772249442
TG(18:1_18:1_18:2)	PC(18:0_18:1)	0.761268013
TG(18:1_18:2_18:2)	PC(18:0_18:1)	0.687952057
TG(18:1_18:2_18:3)	PC(18:0_18:1)	0.803340496
TG(18:0_18:1_19:0)	PC(18:0_18:1)	0.801274834
TG(19:1_18:0_18:1)	PC(18:0_18:1)	0.768322278
TG(19:1_18:1_18:1)	PC(18:0_18:1)	0.747799579
TG(18:0_18:1_20:0)	PC(18:0_18:1)	0.808137066
TG(18:0_18:1_20:1)	PC(18:0_18:1)	0.760144166
WE(2:0_16:3)	PC(18:0_18:1)	-0.61200525
WE(2:0_16:4)	PC(18:0_18:1)	-0.558436299
ZyE(35:5)	PC(18:0_18:1)	0.760055825
ZyE(35:6)	PC(18:0_18:1)	0.740445303
DG(8:1e_14:1)	PC(18:0_18:1)	0.798908046
DG(22:3e)	PC(18:0_18:1)	0.74936735
DG(32:0e)	PC(18:0_18:1)	0.651456569
CL(72:8)	PC(18:0_18:1)	0.915801435
DG(33:0e)	PC(18:0_18:1)	0.771655198
DG(34:0e)	PC(18:0_18:1)	0.750722815
DG(16:0_18:1)	PC(18:0_18:1)	0.934755744
DG(34:1e)	PC(18:0_18:1)	0.672621702
DG(12:1e_22:2)	PC(18:0_18:1)	0.916526683
DG(18:0_18:1)	PC(18:0_18:1)	0.921757817
DG(18:0_18:2)	PC(18:0_18:1)	0.892241071
DG(36:2e)	PC(18:0_18:1)	0.837480568
DG(36:6e)	PC(18:0_18:1)	0.820903864
MG(34:0)	PC(18:0_18:1)	0.504465799
AcCa(14:1)	PC(18:0_18:1)	0.873449739
PC(32:1)	PC(18:0_18:1)	0.828258436
PC(32:1)	PC(18:0_18:1)	0.664211941
PC(16:1e_16:0)	PC(18:0_18:1)	0.868041688
PC(8:1e_24:1)	PC(18:0_18:1)	0.97233865
PC(32:2e)	PC(18:0_18:1)	0.858531884
PC(33:1)	PC(18:0_18:1)	0.834988743
PC(11:0_22:1)	PC(18:0_18:1)	0.906972374
PC(15:0_18:1)	PC(18:0_18:1)	0.946339245
Cer(d36:0)	PC(18:0_18:1)	-0.52032278
PC(34:1)	PC(18:0_18:1)	0.820562267
PC(16:1e_18:0)	PC(18:0_18:1)	0.878661688
PC(34:2e)	PC(18:0_18:1)	0.958947089
PC(14:1e_20:1)	PC(18:0_18:1)	0.913487916
PC(25:0_10:1)	PC(18:0_18:1)	0.698255123
PC(35:3e)	PC(18:0_18:1)	0.615640239
PC(24:2_11:2)	PC(18:0_18:1)	0.911676857
PC(36:1)	PC(18:0_18:1)	0.985645335
PC(36:1e)	PC(18:0_18:1)	0.870588353
PC(18:1_18:1)	PC(18:0_18:1)	-0.351429291
PC(36:2)	PC(18:0_18:1)	0.839133137
PC(36:2e)	PC(18:0_18:1)	0.855742964
PC(20:2e_16:0)	PC(18:0_18:1)	0.853258168
PC(14:0_22:4)	PC(18:0_18:1)	-0.637974069
PC(36:5)	PC(18:0_18:1)	-0.577194309
PC(14:1e_22:4)	PC(18:0_18:1)	-0.699754558
PC(14:1e_22:4)	PC(18:0_18:1)	-0.680403228
PC(18:1_18:1)	PC(18:1_18:1)	1
PC(16:0_20:3)	PC(18:1_18:1)	0.678716607
PE(16:1e_18:2)	PC(18:1_18:1)	0.519047411
PE(18:1_18:1)	PC(18:1_18:1)	0.841550565
CL(78:7)	PC(18:1_18:1)	0.885679375
PE(18:0_20:4)	PC(18:1_18:1)	0.847420361
PC(38:4)	PC(18:1_18:1)	0.816352943
PC(16:0e_22:5)	PC(18:1_18:1)	-0.31582956
PC(16:1e_22:4)	PC(18:1_18:1)	0.708982571
PC(18:3e_20:3)	PC(18:1_18:1)	-0.449619768
PE(12:0e_6:0)	PC(18:1_18:1)	0.791800895
PE(16:0p_18:2)	PC(18:1_18:1)	0.783892409
PE(18:0_18:1)	PC(18:1_18:1)	0.872535779
PE(18:0_18:1)	PC(18:1_18:1)	0.786419119
PE(18:0p_18:1)	PC(18:1_18:1)	0.624323338
PE(18:1p_18:1)	PC(18:1_18:1)	0.775753201
PE(18:0_20:4)	PC(18:1_18:1)	0.871883572
PE(18:0p_20:4)	PC(18:1_18:1)	0.839233284
PE(18:0p_20:5)	PC(18:1_18:1)	-0.686315608
PE(16:1p_23:1)	PC(18:1_18:1)	0.785830509
PE(39:3e)	PC(18:1_18:1)	0.67406441
PE(39:4e)	PC(18:1_18:1)	-0.442582707
AcCa(16:1)	PC(18:1_18:1)	0.568154497
PS(18:0_18:1)	PC(18:1_18:1)	-0.20961966
PS(18:0_20:3)	PC(18:1_18:1)	-0.373477265
SM(d18:0_20:4)	PC(18:1_18:1)	-0.680442701
SM(t35:2)	PC(18:1_18:1)	0.773744234
SM(t36:1)	PC(18:1_18:1)	0.632677393
SM(t40:7)	PC(18:1_18:1)	-0.425904678
SPHP(d16:1)	PC(18:1_18:1)	-0.605241424
Co(40:10)	PC(18:1_18:1)	0.856450722
TG(16:0_10:0_14:0)	PC(18:1_18:1)	0.432129422
AcCa(18:0)	PC(18:1_18:1)	0.588275519
TG(16:0_8:0_18:1)	PC(18:1_18:1)	0.461598229
TG(16:0_14:0_14:0)	PC(18:1_18:1)	0.404137698
TG(16:0_10:0_18:1)	PC(18:1_18:1)	0.419414697
TG(16:1_10:0_18:1)	PC(18:1_18:1)	0.479355274
TG(15:0_14:0_16:0)	PC(18:1_18:1)	0.4452662
TG(16:0_14:0_16:0)	PC(18:1_18:1)	0.38555287
TG(16:0_14:0_16:1)	PC(18:1_18:1)	0.371445902
TG(16:1_14:1_16:1)	PC(18:1_18:1)	0.480837723
TG(15:0_16:0_16:0)	PC(18:1_18:1)	0.454210143
TG(16:0_14:0_17:1)	PC(18:1_18:1)	0.438808115
TG(16:0_14:0_18:1)	PC(18:1_18:1)	0.396772061
TG(16:0_14:1_18:1)	PC(18:1_18:1)	0.377507398
TG(16:1_14:0_18:1)	PC(18:1_18:1)	0.101173044
TG(16:1_14:1_18:1)	PC(18:1_18:1)	0.443348481
TG(18:0_15:0_16:0)	PC(18:1_18:1)	0.499474664
TG(15:0_16:0_18:1)	PC(18:1_18:1)	0.447411086
TG(15:0_16:1_18:1)	PC(18:1_18:1)	0.472328723
TG(16:1_16:1_17:1)	PC(18:1_18:1)	0.529752451
TG(16:0_16:0_18:1)	PC(18:1_18:1)	0.402079027
TG(16:0_16:1_18:1)	PC(18:1_18:1)	0.43310505
TG(16:0_16:1_18:2)	PC(18:1_18:1)	0.476359913
TG(16:1_16:1_18:2)	PC(18:1_18:1)	0.529344063
TG(18:0_16:0_17:0)	PC(18:1_18:1)	0.547615794
TG(18:0_16:0_17:1)	PC(18:1_18:1)	0.507515154
TG(16:0_17:1_18:1)	PC(18:1_18:1)	0.502786417
TG(15:0_18:1_18:2)	PC(18:1_18:1)	0.517322917
TG(18:0_16:0_18:0)	PC(18:1_18:1)	0.385186146
AcCa(18:1)	PC(18:1_18:1)	0.601368643
TG(18:0_16:0_18:1)	PC(18:1_18:1)	0.529690267
TG(16:0_18:1_18:1)	PC(18:1_18:1)	0.459758693
TG(16:0_18:1_18:2)	PC(18:1_18:1)	0.50679184
TG(16:0_18:1_18:3)	PC(18:1_18:1)	0.536394958
TG(16:0_18:2_18:3)	PC(18:1_18:1)	0.557216475
TG(18:0_17:0_18:0)	PC(18:1_18:1)	0.609603284
TG(18:0_17:0_18:1)	PC(18:1_18:1)	0.545635379
TG(18:0_17:1_18:1)	PC(18:1_18:1)	0.540014961
TG(18:1_17:1_18:1)	PC(18:1_18:1)	0.574102533
TG(18:1_17:1_18:2)	PC(18:1_18:1)	0.570566291
TG(18:0_18:0_18:0)	PC(18:1_18:1)	0.582711663
TG(18:0_18:0_18:1)	PC(18:1_18:1)	0.574090631
TG(18:0_18:1_18:1)	PC(18:1_18:1)	0.594416528
TG(18:0_18:1_18:2)	PC(18:1_18:1)	0.630655033
TG(18:1_18:1_18:2)	PC(18:1_18:1)	0.599960573
TG(18:1_18:2_18:2)	PC(18:1_18:1)	0.475621115
TG(18:1_18:2_18:3)	PC(18:1_18:1)	0.626109074
TG(18:0_18:1_19:0)	PC(18:1_18:1)	0.535117254
TG(19:1_18:0_18:1)	PC(18:1_18:1)	0.532469437
TG(19:1_18:1_18:1)	PC(18:1_18:1)	0.565876374
TG(18:0_18:1_20:0)	PC(18:1_18:1)	0.549750955
TG(18:0_18:1_20:1)	PC(18:1_18:1)	0.55293748
WE(2:0_16:3)	PC(18:1_18:1)	-0.428300697
WE(2:0_16:4)	PC(18:1_18:1)	-0.395556538
ZyE(35:5)	PC(18:1_18:1)	0.473248641
ZyE(35:6)	PC(18:1_18:1)	0.576750317
DG(8:1e_14:1)	PC(18:1_18:1)	0.578290107
DG(22:3e)	PC(18:1_18:1)	0.600892506
DG(32:0e)	PC(18:1_18:1)	0.435843259
CL(72:8)	PC(18:1_18:1)	0.848356101
DG(33:0e)	PC(18:1_18:1)	0.562262444
DG(34:0e)	PC(18:1_18:1)	0.465160391
DG(16:0_18:1)	PC(18:1_18:1)	0.701225102
DG(34:1e)	PC(18:1_18:1)	0.511251447
DG(12:1e_22:2)	PC(18:1_18:1)	0.842977214
DG(18:0_18:1)	PC(18:1_18:1)	0.685715315
DG(18:0_18:2)	PC(18:1_18:1)	0.700334845
DG(36:2e)	PC(18:1_18:1)	0.582604408
DG(36:6e)	PC(18:1_18:1)	0.632467108
MG(34:0)	PC(18:1_18:1)	0.229208686
AcCa(14:1)	PC(18:1_18:1)	0.614508706
PC(32:1)	PC(18:1_18:1)	0.625045174
PC(32:1)	PC(18:1_18:1)	0.337449113
PC(16:1e_16:0)	PC(18:1_18:1)	0.846073407
PC(8:1e_24:1)	PC(18:1_18:1)	0.805925382
PC(32:2e)	PC(18:1_18:1)	0.575109581
PC(33:1)	PC(18:1_18:1)	0.689542354
PC(11:0_22:1)	PC(18:1_18:1)	0.867814988
PC(15:0_18:1)	PC(18:1_18:1)	0.789881969
Cer(d36:0)	PC(18:1_18:1)	-0.658408391
PC(34:1)	PC(18:1_18:1)	0.682227385
PC(16:1e_18:0)	PC(18:1_18:1)	0.613087016
PC(34:2e)	PC(18:1_18:1)	0.767984491
PC(14:1e_20:1)	PC(18:1_18:1)	0.652854662
PC(25:0_10:1)	PC(18:1_18:1)	0.47295994
PC(35:3e)	PC(18:1_18:1)	0.649336557
PC(24:2_11:2)	PC(18:1_18:1)	0.87293768
PC(36:1)	PC(18:1_18:1)	0.835942282
PC(36:1e)	PC(18:1_18:1)	0.631002685
PC(18:1_18:1)	PC(18:1_18:1)	-0.166986623
PC(36:2)	PC(18:1_18:1)	0.827075709
PC(36:2e)	PC(18:1_18:1)	0.772401576
PC(20:2e_16:0)	PC(18:1_18:1)	0.661951269
PC(14:0_22:4)	PC(18:1_18:1)	-0.768722868
PC(36:5)	PC(18:1_18:1)	-0.633339933
PC(14:1e_22:4)	PC(18:1_18:1)	-0.706300931
PC(14:1e_22:4)	PC(18:1_18:1)	-0.600669746
PC(16:0_20:3)	PC(16:0_20:3)	1
PE(16:1e_18:2)	PC(16:0_20:3)	0.493825948
PE(18:1_18:1)	PC(16:0_20:3)	0.757572608
CL(78:7)	PC(16:0_20:3)	0.684007278
PE(18:0_20:4)	PC(16:0_20:3)	0.62142758
PC(38:4)	PC(16:0_20:3)	0.624215413
PC(16:0e_22:5)	PC(16:0_20:3)	-0.624422433
PC(16:1e_22:4)	PC(16:0_20:3)	0.656003083
PC(18:3e_20:3)	PC(16:0_20:3)	-0.736484623
PE(12:0e_6:0)	PC(16:0_20:3)	0.738803922
PE(16:0p_18:2)	PC(16:0_20:3)	0.73603932
PE(18:0_18:1)	PC(16:0_20:3)	0.661560487
PE(18:0_18:1)	PC(16:0_20:3)	0.727052589
PE(18:0p_18:1)	PC(16:0_20:3)	0.678031133
PE(18:1p_18:1)	PC(16:0_20:3)	0.718920243
PE(18:0_20:4)	PC(16:0_20:3)	0.664484416
PE(18:0p_20:4)	PC(16:0_20:3)	0.572022207
PE(18:0p_20:5)	PC(16:0_20:3)	-0.482917856
PE(16:1p_23:1)	PC(16:0_20:3)	0.536361467
PE(39:3e)	PC(16:0_20:3)	0.310799172
PE(39:4e)	PC(16:0_20:3)	-0.542762765
AcCa(16:1)	PC(16:0_20:3)	0.634829894
PS(18:0_18:1)	PC(16:0_20:3)	-0.127914858
PS(18:0_20:3)	PC(16:0_20:3)	-0.678175535
SM(d18:0_20:4)	PC(16:0_20:3)	-0.613143443
SM(t35:2)	PC(16:0_20:3)	0.722275151
SM(t36:1)	PC(16:0_20:3)	0.673885781
SM(t40:7)	PC(16:0_20:3)	-0.354570546
SPHP(d16:1)	PC(16:0_20:3)	-0.479518752
Co(40:10)	PC(16:0_20:3)	0.673043742
TG(16:0_10:0_14:0)	PC(16:0_20:3)	0.474203759
AcCa(18:0)	PC(16:0_20:3)	0.626508155
TG(16:0_8:0_18:1)	PC(16:0_20:3)	0.465241085
TG(16:0_14:0_14:0)	PC(16:0_20:3)	0.484560523
TG(16:0_10:0_18:1)	PC(16:0_20:3)	0.454680556
TG(16:1_10:0_18:1)	PC(16:0_20:3)	0.457037496
TG(15:0_14:0_16:0)	PC(16:0_20:3)	0.546580381
TG(16:0_14:0_16:0)	PC(16:0_20:3)	0.517000518
TG(16:0_14:0_16:1)	PC(16:0_20:3)	0.436342925
TG(16:1_14:1_16:1)	PC(16:0_20:3)	0.45026495
TG(15:0_16:0_16:0)	PC(16:0_20:3)	0.589974797
TG(16:0_14:0_17:1)	PC(16:0_20:3)	0.518348527
TG(16:0_14:0_18:1)	PC(16:0_20:3)	0.485470625
TG(16:0_14:1_18:1)	PC(16:0_20:3)	0.408196827
TG(16:1_14:0_18:1)	PC(16:0_20:3)	0.069020951
TG(16:1_14:1_18:1)	PC(16:0_20:3)	0.458172717
TG(18:0_15:0_16:0)	PC(16:0_20:3)	0.680417007
TG(15:0_16:0_18:1)	PC(16:0_20:3)	0.564169462
TG(15:0_16:1_18:1)	PC(16:0_20:3)	0.521054989
TG(16:1_16:1_17:1)	PC(16:0_20:3)	0.550484314
TG(16:0_16:0_18:1)	PC(16:0_20:3)	0.553630201
TG(16:0_16:1_18:1)	PC(16:0_20:3)	0.471721943
TG(16:0_16:1_18:2)	PC(16:0_20:3)	0.485596881
TG(16:1_16:1_18:2)	PC(16:0_20:3)	0.553059366
TG(18:0_16:0_17:0)	PC(16:0_20:3)	0.733933996
TG(18:0_16:0_17:1)	PC(16:0_20:3)	0.644908164
TG(16:0_17:1_18:1)	PC(16:0_20:3)	0.563964653
TG(15:0_18:1_18:2)	PC(16:0_20:3)	0.556823024
TG(18:0_16:0_18:0)	PC(16:0_20:3)	0.459595388
AcCa(18:1)	PC(16:0_20:3)	0.702357131
TG(18:0_16:0_18:1)	PC(16:0_20:3)	0.624129377
TG(16:0_18:1_18:1)	PC(16:0_20:3)	0.512797752
TG(16:0_18:1_18:2)	PC(16:0_20:3)	0.534399869
TG(16:0_18:1_18:3)	PC(16:0_20:3)	0.556206226
TG(16:0_18:2_18:3)	PC(16:0_20:3)	0.580965634
TG(18:0_17:0_18:0)	PC(16:0_20:3)	0.769520115
TG(18:0_17:0_18:1)	PC(16:0_20:3)	0.694521558
TG(18:0_17:1_18:1)	PC(16:0_20:3)	0.62789036
TG(18:1_17:1_18:1)	PC(16:0_20:3)	0.616234633
TG(18:1_17:1_18:2)	PC(16:0_20:3)	0.609571611
TG(18:0_18:0_18:0)	PC(16:0_20:3)	0.790612685
TG(18:0_18:0_18:1)	PC(16:0_20:3)	0.734734104
TG(18:0_18:1_18:1)	PC(16:0_20:3)	0.697176411
TG(18:0_18:1_18:2)	PC(16:0_20:3)	0.671340417
TG(18:1_18:1_18:2)	PC(16:0_20:3)	0.650881643
TG(18:1_18:2_18:2)	PC(16:0_20:3)	0.603952387
TG(18:1_18:2_18:3)	PC(16:0_20:3)	0.621857877
TG(18:0_18:1_19:0)	PC(16:0_20:3)	0.723540514
TG(19:1_18:0_18:1)	PC(16:0_20:3)	0.710140952
TG(19:1_18:1_18:1)	PC(16:0_20:3)	0.716539025
TG(18:0_18:1_20:0)	PC(16:0_20:3)	0.755737524
TG(18:0_18:1_20:1)	PC(16:0_20:3)	0.722242457
WE(2:0_16:3)	PC(16:0_20:3)	-0.45699737
WE(2:0_16:4)	PC(16:0_20:3)	-0.388013679
ZyE(35:5)	PC(16:0_20:3)	0.602876322
ZyE(35:6)	PC(16:0_20:3)	0.533680467
DG(8:1e_14:1)	PC(16:0_20:3)	0.598336824
DG(22:3e)	PC(16:0_20:3)	0.690822554
DG(32:0e)	PC(16:0_20:3)	0.503592965
CL(72:8)	PC(16:0_20:3)	0.673836381
DG(33:0e)	PC(16:0_20:3)	0.638066231
DG(34:0e)	PC(16:0_20:3)	0.60584594
DG(16:0_18:1)	PC(16:0_20:3)	0.846623764
DG(34:1e)	PC(16:0_20:3)	0.547889186
DG(12:1e_22:2)	PC(16:0_20:3)	0.690046501
DG(18:0_18:1)	PC(16:0_20:3)	0.834183409
DG(18:0_18:2)	PC(16:0_20:3)	0.844879954
DG(36:2e)	PC(16:0_20:3)	0.75622217
DG(36:6e)	PC(16:0_20:3)	0.642173648
MG(34:0)	PC(16:0_20:3)	0.341452769
AcCa(14:1)	PC(16:0_20:3)	0.670643409
PC(32:1)	PC(16:0_20:3)	0.570498571
PC(32:1)	PC(16:0_20:3)	0.60946077
PC(16:1e_16:0)	PC(16:0_20:3)	0.622956902
PC(8:1e_24:1)	PC(16:0_20:3)	0.79344372
PC(32:2e)	PC(16:0_20:3)	0.691379693
PC(33:1)	PC(16:0_20:3)	0.61354011
PC(11:0_22:1)	PC(16:0_20:3)	0.659990378
PC(15:0_18:1)	PC(16:0_20:3)	0.730110591
Cer(d36:0)	PC(16:0_20:3)	-0.430765435
PC(34:1)	PC(16:0_20:3)	0.622527203
PC(16:1e_18:0)	PC(16:0_20:3)	0.635360897
PC(34:2e)	PC(16:0_20:3)	0.723230759
PC(14:1e_20:1)	PC(16:0_20:3)	0.69729288
PC(25:0_10:1)	PC(16:0_20:3)	0.521374623
PC(35:3e)	PC(16:0_20:3)	0.482930725
PC(24:2_11:2)	PC(16:0_20:3)	0.66474318
PC(36:1)	PC(16:0_20:3)	0.80304374
PC(36:1e)	PC(16:0_20:3)	0.63528814
PC(18:1_18:1)	PC(16:0_20:3)	0.042385981
PC(36:2)	PC(16:0_20:3)	0.618514563
PC(36:2e)	PC(16:0_20:3)	0.642347133
PC(20:2e_16:0)	PC(16:0_20:3)	0.600537428
PC(14:0_22:4)	PC(16:0_20:3)	-0.428839433
PC(36:5)	PC(16:0_20:3)	-0.425589813
PC(14:1e_22:4)	PC(16:0_20:3)	-0.58524826
PC(14:1e_22:4)	PC(16:0_20:3)	-0.613150597
PE(16:1e_18:2)	PE(16:1e_18:2)	1
PE(18:1_18:1)	PE(16:1e_18:2)	0.538895361
CL(78:7)	PE(16:1e_18:2)	0.525980039
PE(18:0_20:4)	PE(16:1e_18:2)	0.511545961
PC(38:4)	PE(16:1e_18:2)	0.500837344
PC(16:0e_22:5)	PE(16:1e_18:2)	-0.127091415
PC(16:1e_22:4)	PE(16:1e_18:2)	0.345951588
PC(18:3e_20:3)	PE(16:1e_18:2)	-0.232944603
PE(12:0e_6:0)	PE(16:1e_18:2)	0.518727895
PE(16:0p_18:2)	PE(16:1e_18:2)	0.485896677
PE(18:0_18:1)	PE(16:1e_18:2)	0.476342435
PE(18:0_18:1)	PE(16:1e_18:2)	0.4095463
PE(18:0p_18:1)	PE(16:1e_18:2)	0.259376673
PE(18:1p_18:1)	PE(16:1e_18:2)	0.38794836
PE(18:0_20:4)	PE(16:1e_18:2)	0.481239916
PE(18:0p_20:4)	PE(16:1e_18:2)	0.308990413
PE(18:0p_20:5)	PE(16:1e_18:2)	-0.371082822
PE(16:1p_23:1)	PE(16:1e_18:2)	0.46008922
PE(39:3e)	PE(16:1e_18:2)	0.477408499
PE(39:4e)	PE(16:1e_18:2)	-0.533268708
AcCa(16:1)	PE(16:1e_18:2)	0.370825439
PS(18:0_18:1)	PE(16:1e_18:2)	-0.291060765
PS(18:0_20:3)	PE(16:1e_18:2)	-0.240774549
SM(d18:0_20:4)	PE(16:1e_18:2)	-0.436997661
SM(t35:2)	PE(16:1e_18:2)	0.515273897
SM(t36:1)	PE(16:1e_18:2)	0.284205074
SM(t40:7)	PE(16:1e_18:2)	-0.488016171
SPHP(d16:1)	PE(16:1e_18:2)	-0.499660583
Co(40:10)	PE(16:1e_18:2)	0.612193697
TG(16:0_10:0_14:0)	PE(16:1e_18:2)	0.459305181
AcCa(18:0)	PE(16:1e_18:2)	0.272210005
TG(16:0_8:0_18:1)	PE(16:1e_18:2)	0.471262356
TG(16:0_14:0_14:0)	PE(16:1e_18:2)	0.462111632
TG(16:0_10:0_18:1)	PE(16:1e_18:2)	0.478428253
TG(16:1_10:0_18:1)	PE(16:1e_18:2)	0.508076606
TG(15:0_14:0_16:0)	PE(16:1e_18:2)	0.494435892
TG(16:0_14:0_16:0)	PE(16:1e_18:2)	0.429868747
TG(16:0_14:0_16:1)	PE(16:1e_18:2)	0.464633497
TG(16:1_14:1_16:1)	PE(16:1e_18:2)	0.526394314
TG(15:0_16:0_16:0)	PE(16:1e_18:2)	0.4803546
TG(16:0_14:0_17:1)	PE(16:1e_18:2)	0.506492564
TG(16:0_14:0_18:1)	PE(16:1e_18:2)	0.447277446
TG(16:0_14:1_18:1)	PE(16:1e_18:2)	0.477149331
TG(16:1_14:0_18:1)	PE(16:1e_18:2)	0.294122319
TG(16:1_14:1_18:1)	PE(16:1e_18:2)	0.500185757
TG(18:0_15:0_16:0)	PE(16:1e_18:2)	0.517730183
TG(15:0_16:0_18:1)	PE(16:1e_18:2)	0.488371897
TG(15:0_16:1_18:1)	PE(16:1e_18:2)	0.511608994
TG(16:1_16:1_17:1)	PE(16:1e_18:2)	0.521181892
TG(16:0_16:0_18:1)	PE(16:1e_18:2)	0.410705375
TG(16:0_16:1_18:1)	PE(16:1e_18:2)	0.44500297
TG(16:0_16:1_18:2)	PE(16:1e_18:2)	0.487204056
TG(16:1_16:1_18:2)	PE(16:1e_18:2)	0.506982131
TG(18:0_16:0_17:0)	PE(16:1e_18:2)	0.517009466
TG(18:0_16:0_17:1)	PE(16:1e_18:2)	0.499740365
TG(16:0_17:1_18:1)	PE(16:1e_18:2)	0.506077168
TG(15:0_18:1_18:2)	PE(16:1e_18:2)	0.500409737
TG(18:0_16:0_18:0)	PE(16:1e_18:2)	0.30514269
AcCa(18:1)	PE(16:1e_18:2)	0.53260767
TG(18:0_16:0_18:1)	PE(16:1e_18:2)	0.443670685
TG(16:0_18:1_18:1)	PE(16:1e_18:2)	0.455230959
TG(16:0_18:1_18:2)	PE(16:1e_18:2)	0.43260624
TG(16:0_18:1_18:3)	PE(16:1e_18:2)	0.469862912
TG(16:0_18:2_18:3)	PE(16:1e_18:2)	0.47607632
TG(18:0_17:0_18:0)	PE(16:1e_18:2)	0.543589952
TG(18:0_17:0_18:1)	PE(16:1e_18:2)	0.500109947
TG(18:0_17:1_18:1)	PE(16:1e_18:2)	0.515310189
TG(18:1_17:1_18:1)	PE(16:1e_18:2)	0.506870694
TG(18:1_17:1_18:2)	PE(16:1e_18:2)	0.494602551
TG(18:0_18:0_18:0)	PE(16:1e_18:2)	0.505991509
TG(18:0_18:0_18:1)	PE(16:1e_18:2)	0.505453416
TG(18:0_18:1_18:1)	PE(16:1e_18:2)	0.516259567
TG(18:0_18:1_18:2)	PE(16:1e_18:2)	0.528420809
TG(18:1_18:1_18:2)	PE(16:1e_18:2)	0.483739087
TG(18:1_18:2_18:2)	PE(16:1e_18:2)	0.422207329
TG(18:1_18:2_18:3)	PE(16:1e_18:2)	0.499816615
TG(18:0_18:1_19:0)	PE(16:1e_18:2)	0.494603952
TG(19:1_18:0_18:1)	PE(16:1e_18:2)	0.521365601
TG(19:1_18:1_18:1)	PE(16:1e_18:2)	0.552370189
TG(18:0_18:1_20:0)	PE(16:1e_18:2)	0.486209459
TG(18:0_18:1_20:1)	PE(16:1e_18:2)	0.535185011
WE(2:0_16:3)	PE(16:1e_18:2)	-0.360180094
WE(2:0_16:4)	PE(16:1e_18:2)	-0.321776418
ZyE(35:5)	PE(16:1e_18:2)	0.444229697
ZyE(35:6)	PE(16:1e_18:2)	0.511749823
DG(8:1e_14:1)	PE(16:1e_18:2)	0.270553912
DG(22:3e)	PE(16:1e_18:2)	0.52278874
DG(32:0e)	PE(16:1e_18:2)	0.435990008
CL(72:8)	PE(16:1e_18:2)	0.472803355
DG(33:0e)	PE(16:1e_18:2)	0.51587195
DG(34:0e)	PE(16:1e_18:2)	0.44964544
DG(16:0_18:1)	PE(16:1e_18:2)	0.473160621
DG(34:1e)	PE(16:1e_18:2)	0.496462764
DG(12:1e_22:2)	PE(16:1e_18:2)	0.468646602
DG(18:0_18:1)	PE(16:1e_18:2)	0.430769247
DG(18:0_18:2)	PE(16:1e_18:2)	0.485304867
DG(36:2e)	PE(16:1e_18:2)	0.52704775
DG(36:6e)	PE(16:1e_18:2)	0.603023615
MG(34:0)	PE(16:1e_18:2)	0.398087041
AcCa(14:1)	PE(16:1e_18:2)	0.335925376
PC(32:1)	PE(16:1e_18:2)	0.23514697
PC(32:1)	PE(16:1e_18:2)	0.224360392
PC(16:1e_16:0)	PE(16:1e_18:2)	0.465256605
PC(8:1e_24:1)	PE(16:1e_18:2)	0.445179148
PC(32:2e)	PE(16:1e_18:2)	0.322926149
PC(33:1)	PE(16:1e_18:2)	0.254371545
PC(11:0_22:1)	PE(16:1e_18:2)	0.474927124
PC(15:0_18:1)	PE(16:1e_18:2)	0.415674973
Cer(d36:0)	PE(16:1e_18:2)	-0.494496863
PC(34:1)	PE(16:1e_18:2)	0.185393603
PC(16:1e_18:0)	PE(16:1e_18:2)	0.243886963
PC(34:2e)	PE(16:1e_18:2)	0.533597921
PC(14:1e_20:1)	PE(16:1e_18:2)	0.275561294
PC(25:0_10:1)	PE(16:1e_18:2)	0.098368634
PC(35:3e)	PE(16:1e_18:2)	0.575023644
PC(24:2_11:2)	PE(16:1e_18:2)	0.480232733
PC(36:1)	PE(16:1e_18:2)	0.439236721
PC(36:1e)	PE(16:1e_18:2)	0.307789765
PC(18:1_18:1)	PE(16:1e_18:2)	-0.100155672
PC(36:2)	PE(16:1e_18:2)	0.492010984
PC(36:2e)	PE(16:1e_18:2)	0.514824424
PC(20:2e_16:0)	PE(16:1e_18:2)	0.364723636
PC(14:0_22:4)	PE(16:1e_18:2)	-0.520230931
PC(36:5)	PE(16:1e_18:2)	-0.333781561
PC(14:1e_22:4)	PE(16:1e_18:2)	-0.424926173
PC(14:1e_22:4)	PE(16:1e_18:2)	-0.324466667
PE(18:1_18:1)	PE(18:1_18:1)	1
CL(78:7)	PE(18:1_18:1)	0.898156261
PE(18:0_20:4)	PE(18:1_18:1)	0.898135953
PC(38:4)	PE(18:1_18:1)	0.911207499
PC(16:0e_22:5)	PE(18:1_18:1)	-0.476196617
PC(16:1e_22:4)	PE(18:1_18:1)	0.885829511
PC(18:3e_20:3)	PE(18:1_18:1)	-0.582284029
PE(12:0e_6:0)	PE(18:1_18:1)	0.946911233
PE(16:0p_18:2)	PE(18:1_18:1)	0.900082822
PE(18:0_18:1)	PE(18:1_18:1)	0.928422865
PE(18:0_18:1)	PE(18:1_18:1)	0.933252906
PE(18:0p_18:1)	PE(18:1_18:1)	0.810887101
PE(18:1p_18:1)	PE(18:1_18:1)	0.894563642
PE(18:0_20:4)	PE(18:1_18:1)	0.925138651
PE(18:0p_20:4)	PE(18:1_18:1)	0.880327261
PE(18:0p_20:5)	PE(18:1_18:1)	-0.842577019
PE(16:1p_23:1)	PE(18:1_18:1)	0.889126865
PE(39:3e)	PE(18:1_18:1)	0.771393947
PE(39:4e)	PE(18:1_18:1)	-0.660939305
AcCa(16:1)	PE(18:1_18:1)	0.808650175
PS(18:0_18:1)	PE(18:1_18:1)	-0.286846499
PS(18:0_20:3)	PE(18:1_18:1)	-0.49431016
SM(d18:0_20:4)	PE(18:1_18:1)	-0.868048482
SM(t35:2)	PE(18:1_18:1)	0.961604535
SM(t36:1)	PE(18:1_18:1)	0.811183004
SM(t40:7)	PE(18:1_18:1)	-0.572022204
SPHP(d16:1)	PE(18:1_18:1)	-0.719040783
Co(40:10)	PE(18:1_18:1)	0.935881252
TG(16:0_10:0_14:0)	PE(18:1_18:1)	0.701927286
AcCa(18:0)	PE(18:1_18:1)	0.824723683
TG(16:0_8:0_18:1)	PE(18:1_18:1)	0.706656804
TG(16:0_14:0_14:0)	PE(18:1_18:1)	0.677074692
TG(16:0_10:0_18:1)	PE(18:1_18:1)	0.683155944
TG(16:1_10:0_18:1)	PE(18:1_18:1)	0.704623986
TG(15:0_14:0_16:0)	PE(18:1_18:1)	0.717360977
TG(16:0_14:0_16:0)	PE(18:1_18:1)	0.652528901
TG(16:0_14:0_16:1)	PE(18:1_18:1)	0.637011671
TG(16:1_14:1_16:1)	PE(18:1_18:1)	0.702500944
TG(15:0_16:0_16:0)	PE(18:1_18:1)	0.716722343
TG(16:0_14:0_17:1)	PE(18:1_18:1)	0.712187191
TG(16:0_14:0_18:1)	PE(18:1_18:1)	0.650022964
TG(16:0_14:1_18:1)	PE(18:1_18:1)	0.623390898
TG(16:1_14:0_18:1)	PE(18:1_18:1)	0.280921921
TG(16:1_14:1_18:1)	PE(18:1_18:1)	0.68140254
TG(18:0_15:0_16:0)	PE(18:1_18:1)	0.750415699
TG(15:0_16:0_18:1)	PE(18:1_18:1)	0.714195439
TG(15:0_16:1_18:1)	PE(18:1_18:1)	0.720387516
TG(16:1_16:1_17:1)	PE(18:1_18:1)	0.767919283
TG(16:0_16:0_18:1)	PE(18:1_18:1)	0.666017407
TG(16:0_16:1_18:1)	PE(18:1_18:1)	0.650185628
TG(16:0_16:1_18:2)	PE(18:1_18:1)	0.686192287
TG(16:1_16:1_18:2)	PE(18:1_18:1)	0.747909506
TG(18:0_16:0_17:0)	PE(18:1_18:1)	0.767325882
TG(18:0_16:0_17:1)	PE(18:1_18:1)	0.754610864
TG(16:0_17:1_18:1)	PE(18:1_18:1)	0.734763118
TG(15:0_18:1_18:2)	PE(18:1_18:1)	0.745675595
TG(18:0_16:0_18:0)	PE(18:1_18:1)	0.366963627
AcCa(18:1)	PE(18:1_18:1)	0.807334513
TG(18:0_16:0_18:1)	PE(18:1_18:1)	0.73318032
TG(16:0_18:1_18:1)	PE(18:1_18:1)	0.675038235
TG(16:0_18:1_18:2)	PE(18:1_18:1)	0.70010328
TG(16:0_18:1_18:3)	PE(18:1_18:1)	0.743245834
TG(16:0_18:2_18:3)	PE(18:1_18:1)	0.781677666
TG(18:0_17:0_18:0)	PE(18:1_18:1)	0.78173111
TG(18:0_17:0_18:1)	PE(18:1_18:1)	0.780148843
TG(18:0_17:1_18:1)	PE(18:1_18:1)	0.752460264
TG(18:1_17:1_18:1)	PE(18:1_18:1)	0.772767572
TG(18:1_17:1_18:2)	PE(18:1_18:1)	0.783139881
TG(18:0_18:0_18:0)	PE(18:1_18:1)	0.604067646
TG(18:0_18:0_18:1)	PE(18:1_18:1)	0.804612481
TG(18:0_18:1_18:1)	PE(18:1_18:1)	0.796706908
TG(18:0_18:1_18:2)	PE(18:1_18:1)	0.798883632
TG(18:1_18:1_18:2)	PE(18:1_18:1)	0.786647379
TG(18:1_18:2_18:2)	PE(18:1_18:1)	0.703080506
TG(18:1_18:2_18:3)	PE(18:1_18:1)	0.825928973
TG(18:0_18:1_19:0)	PE(18:1_18:1)	0.779401003
TG(19:1_18:0_18:1)	PE(18:1_18:1)	0.76889118
TG(19:1_18:1_18:1)	PE(18:1_18:1)	0.773216465
TG(18:0_18:1_20:0)	PE(18:1_18:1)	0.792988418
TG(18:0_18:1_20:1)	PE(18:1_18:1)	0.786534816
WE(2:0_16:3)	PE(18:1_18:1)	-0.463854726
WE(2:0_16:4)	PE(18:1_18:1)	-0.441183936
ZyE(35:5)	PE(18:1_18:1)	0.72029489
ZyE(35:6)	PE(18:1_18:1)	0.779799253
DG(8:1e_14:1)	PE(18:1_18:1)	0.809966515
DG(22:3e)	PE(18:1_18:1)	0.804349424
DG(32:0e)	PE(18:1_18:1)	0.6554987
CL(72:8)	PE(18:1_18:1)	0.924897906
DG(33:0e)	PE(18:1_18:1)	0.775768425
DG(34:0e)	PE(18:1_18:1)	0.725811845
DG(16:0_18:1)	PE(18:1_18:1)	0.907485389
DG(34:1e)	PE(18:1_18:1)	0.702597361
DG(12:1e_22:2)	PE(18:1_18:1)	0.940334527
DG(18:0_18:1)	PE(18:1_18:1)	0.886546183
DG(18:0_18:2)	PE(18:1_18:1)	0.88478408
DG(36:2e)	PE(18:1_18:1)	0.805253096
DG(36:6e)	PE(18:1_18:1)	0.754019658
MG(34:0)	PE(18:1_18:1)	0.621089087
AcCa(14:1)	PE(18:1_18:1)	0.827948466
PC(32:1)	PE(18:1_18:1)	0.745173385
PC(32:1)	PE(18:1_18:1)	0.554631537
PC(16:1e_16:0)	PE(18:1_18:1)	0.930673883
PC(8:1e_24:1)	PE(18:1_18:1)	0.960772888
PC(32:2e)	PE(18:1_18:1)	0.767825907
PC(33:1)	PE(18:1_18:1)	0.718619624
PC(11:0_22:1)	PE(18:1_18:1)	0.927688454
PC(15:0_18:1)	PE(18:1_18:1)	0.936810493
Cer(d36:0)	PE(18:1_18:1)	-0.617286919
PC(34:1)	PE(18:1_18:1)	0.721938222
PC(16:1e_18:0)	PE(18:1_18:1)	0.783052706
PC(34:2e)	PE(18:1_18:1)	0.948760891
PC(14:1e_20:1)	PE(18:1_18:1)	0.824981898
PC(25:0_10:1)	PE(18:1_18:1)	0.532363721
PC(35:3e)	PE(18:1_18:1)	0.779925815
PC(24:2_11:2)	PE(18:1_18:1)	0.926246272
PC(36:1)	PE(18:1_18:1)	0.9474651
PC(36:1e)	PE(18:1_18:1)	0.809602046
PC(18:1_18:1)	PE(18:1_18:1)	-0.384877625
PC(36:2)	PE(18:1_18:1)	0.862879365
PC(36:2e)	PE(18:1_18:1)	0.873261143
PC(20:2e_16:0)	PE(18:1_18:1)	0.815795385
PC(14:0_22:4)	PE(18:1_18:1)	-0.769583099
PC(36:5)	PE(18:1_18:1)	-0.715408465
PC(14:1e_22:4)	PE(18:1_18:1)	-0.770087746
PC(14:1e_22:4)	PE(18:1_18:1)	-0.646280963
CL(78:7)	CL(78:7)	1
PE(18:0_20:4)	CL(78:7)	0.976811818
PC(38:4)	CL(78:7)	0.895672905
PC(16:0e_22:5)	CL(78:7)	-0.372320759
PC(16:1e_22:4)	CL(78:7)	0.796343458
PC(18:3e_20:3)	CL(78:7)	-0.417504896
PE(12:0e_6:0)	CL(78:7)	0.918017804
PE(16:0p_18:2)	CL(78:7)	0.855943741
PE(18:0_18:1)	CL(78:7)	0.973891461
PE(18:0_18:1)	CL(78:7)	0.798533502
PE(18:0p_18:1)	CL(78:7)	0.682212697
PE(18:1p_18:1)	CL(78:7)	0.804409465
PE(18:0_20:4)	CL(78:7)	0.975375498
PE(18:0p_20:4)	CL(78:7)	0.84431092
PE(18:0p_20:5)	CL(78:7)	-0.846721946
PE(16:1p_23:1)	CL(78:7)	0.855624936
PE(39:3e)	CL(78:7)	0.764334508
PE(39:4e)	CL(78:7)	-0.549390196
AcCa(16:1)	CL(78:7)	0.642219603
PS(18:0_18:1)	CL(78:7)	-0.344070546
PS(18:0_20:3)	CL(78:7)	-0.330338809
SM(d18:0_20:4)	CL(78:7)	-0.858655593
SM(t35:2)	CL(78:7)	0.88252744
SM(t36:1)	CL(78:7)	0.70068642
SM(t40:7)	CL(78:7)	-0.602467635
SPHP(d16:1)	CL(78:7)	-0.689434328
Co(40:10)	CL(78:7)	0.920530894
TG(16:0_10:0_14:0)	CL(78:7)	0.584990284
AcCa(18:0)	CL(78:7)	0.658229053
TG(16:0_8:0_18:1)	CL(78:7)	0.599893794
TG(16:0_14:0_14:0)	CL(78:7)	0.547208095
TG(16:0_10:0_18:1)	CL(78:7)	0.543994908
TG(16:1_10:0_18:1)	CL(78:7)	0.600638021
TG(15:0_14:0_16:0)	CL(78:7)	0.585574695
TG(16:0_14:0_16:0)	CL(78:7)	0.520524766
TG(16:0_14:0_16:1)	CL(78:7)	0.493493936
TG(16:1_14:1_16:1)	CL(78:7)	0.605393009
TG(15:0_16:0_16:0)	CL(78:7)	0.589595995
TG(16:0_14:0_17:1)	CL(78:7)	0.575401066
TG(16:0_14:0_18:1)	CL(78:7)	0.509464036
TG(16:0_14:1_18:1)	CL(78:7)	0.487632731
TG(16:1_14:0_18:1)	CL(78:7)	0.218801954
TG(16:1_14:1_18:1)	CL(78:7)	0.547637035
TG(18:0_15:0_16:0)	CL(78:7)	0.649190986
TG(15:0_16:0_18:1)	CL(78:7)	0.583927279
TG(15:0_16:1_18:1)	CL(78:7)	0.601682747
TG(16:1_16:1_17:1)	CL(78:7)	0.658935327
TG(16:0_16:0_18:1)	CL(78:7)	0.54353458
TG(16:0_16:1_18:1)	CL(78:7)	0.537808177
TG(16:0_16:1_18:2)	CL(78:7)	0.585663681
TG(16:1_16:1_18:2)	CL(78:7)	0.651343908
TG(18:0_16:0_17:0)	CL(78:7)	0.71516137
TG(18:0_16:0_17:1)	CL(78:7)	0.641681179
TG(16:0_17:1_18:1)	CL(78:7)	0.628697917
TG(15:0_18:1_18:2)	CL(78:7)	0.658055624
TG(18:0_16:0_18:0)	CL(78:7)	0.51314812
AcCa(18:1)	CL(78:7)	0.714826236
TG(18:0_16:0_18:1)	CL(78:7)	0.635258532
TG(16:0_18:1_18:1)	CL(78:7)	0.58438551
TG(16:0_18:1_18:2)	CL(78:7)	0.635758913
TG(16:0_18:1_18:3)	CL(78:7)	0.67073529
TG(16:0_18:2_18:3)	CL(78:7)	0.705686469
TG(18:0_17:0_18:0)	CL(78:7)	0.763875
TG(18:0_17:0_18:1)	CL(78:7)	0.692821646
TG(18:0_17:1_18:1)	CL(78:7)	0.660685301
TG(18:1_17:1_18:1)	CL(78:7)	0.707610885
TG(18:1_17:1_18:2)	CL(78:7)	0.72470695
TG(18:0_18:0_18:0)	CL(78:7)	0.629869996
TG(18:0_18:0_18:1)	CL(78:7)	0.724167747
TG(18:0_18:1_18:1)	CL(78:7)	0.731152469
TG(18:0_18:1_18:2)	CL(78:7)	0.769293786
TG(18:1_18:1_18:2)	CL(78:7)	0.757442971
TG(18:1_18:2_18:2)	CL(78:7)	0.643344449
TG(18:1_18:2_18:3)	CL(78:7)	0.788847499
TG(18:0_18:1_19:0)	CL(78:7)	0.681688102
TG(19:1_18:0_18:1)	CL(78:7)	0.667327653
TG(19:1_18:1_18:1)	CL(78:7)	0.681311844
TG(18:0_18:1_20:0)	CL(78:7)	0.680660476
TG(18:0_18:1_20:1)	CL(78:7)	0.668627809
WE(2:0_16:3)	CL(78:7)	-0.490538753
WE(2:0_16:4)	CL(78:7)	-0.410489618
ZyE(35:5)	CL(78:7)	0.614348347
ZyE(35:6)	CL(78:7)	0.690420208
DG(8:1e_14:1)	CL(78:7)	0.662648714
DG(22:3e)	CL(78:7)	0.716196293
DG(32:0e)	CL(78:7)	0.551216633
CL(72:8)	CL(78:7)	0.95070262
DG(33:0e)	CL(78:7)	0.683773065
DG(34:0e)	CL(78:7)	0.619920898
DG(16:0_18:1)	CL(78:7)	0.860219302
DG(34:1e)	CL(78:7)	0.632182846
DG(12:1e_22:2)	CL(78:7)	0.943945135
DG(18:0_18:1)	CL(78:7)	0.858913174
DG(18:0_18:2)	CL(78:7)	0.882030144
DG(36:2e)	CL(78:7)	0.719031956
DG(36:6e)	CL(78:7)	0.840267776
MG(34:0)	CL(78:7)	0.484160036
AcCa(14:1)	CL(78:7)	0.707599127
PC(32:1)	CL(78:7)	0.628293824
PC(32:1)	CL(78:7)	0.478639716
PC(16:1e_16:0)	CL(78:7)	0.938947037
PC(8:1e_24:1)	CL(78:7)	0.884129236
PC(32:2e)	CL(78:7)	0.669059666
PC(33:1)	CL(78:7)	0.653918231
PC(11:0_22:1)	CL(78:7)	0.974426305
PC(15:0_18:1)	CL(78:7)	0.805939986
Cer(d36:0)	CL(78:7)	-0.645974796
PC(34:1)	CL(78:7)	0.652541214
PC(16:1e_18:0)	CL(78:7)	0.687930751
PC(34:2e)	CL(78:7)	0.875416952
PC(14:1e_20:1)	CL(78:7)	0.779507223
PC(25:0_10:1)	CL(78:7)	0.515358444
PC(35:3e)	CL(78:7)	0.78075887
PC(24:2_11:2)	CL(78:7)	0.97532063
PC(36:1)	CL(78:7)	0.887562489
PC(36:1e)	CL(78:7)	0.688279764
PC(18:1_18:1)	CL(78:7)	-0.402828984
PC(36:2)	CL(78:7)	0.889244391
PC(36:2e)	CL(78:7)	0.751021835
PC(20:2e_16:0)	CL(78:7)	0.738497171
PC(14:0_22:4)	CL(78:7)	-0.808934438
PC(36:5)	CL(78:7)	-0.774979106
PC(14:1e_22:4)	CL(78:7)	-0.746475643
PC(14:1e_22:4)	CL(78:7)	-0.497783004
PE(18:0_20:4)	PE(18:0_20:4)	1
PC(38:4)	PE(18:0_20:4)	0.925692283
PC(16:0e_22:5)	PE(18:0_20:4)	-0.358418139
PC(16:1e_22:4)	PE(18:0_20:4)	0.785471095
PC(18:3e_20:3)	PE(18:0_20:4)	-0.352469808
PE(12:0e_6:0)	PE(18:0_20:4)	0.938578124
PE(16:0p_18:2)	PE(18:0_20:4)	0.844033302
PE(18:0_18:1)	PE(18:0_20:4)	0.990558339
PE(18:0_18:1)	PE(18:0_20:4)	0.796821466
PE(18:0p_18:1)	PE(18:0_20:4)	0.678280835
PE(18:1p_18:1)	PE(18:0_20:4)	0.793888591
PE(18:0_20:4)	PE(18:0_20:4)	0.991868788
PE(18:0p_20:4)	PE(18:0_20:4)	0.817223123
PE(18:0p_20:5)	PE(18:0_20:4)	-0.89459761
PE(16:1p_23:1)	PE(18:0_20:4)	0.851772083
PE(39:3e)	PE(18:0_20:4)	0.818988904
PE(39:4e)	PE(18:0_20:4)	-0.557243395
AcCa(16:1)	PE(18:0_20:4)	0.674277426
PS(18:0_18:1)	PE(18:0_20:4)	-0.410079772
PS(18:0_20:3)	PE(18:0_20:4)	-0.267437587
SM(d18:0_20:4)	PE(18:0_20:4)	-0.916138573
SM(t35:2)	PE(18:0_20:4)	0.882914954
SM(t36:1)	PE(18:0_20:4)	0.692794037
SM(t40:7)	PE(18:0_20:4)	-0.672599319
SPHP(d16:1)	PE(18:0_20:4)	-0.6899398
Co(40:10)	PE(18:0_20:4)	0.94681048
TG(16:0_10:0_14:0)	PE(18:0_20:4)	0.652100817
AcCa(18:0)	PE(18:0_20:4)	0.695459002
TG(16:0_8:0_18:1)	PE(18:0_20:4)	0.668383975
TG(16:0_14:0_14:0)	PE(18:0_20:4)	0.595881632
TG(16:0_10:0_18:1)	PE(18:0_20:4)	0.607383109
TG(16:1_10:0_18:1)	PE(18:0_20:4)	0.669513416
TG(15:0_14:0_16:0)	PE(18:0_20:4)	0.630819064
TG(16:0_14:0_16:0)	PE(18:0_20:4)	0.559387973
TG(16:0_14:0_16:1)	PE(18:0_20:4)	0.549560919
TG(16:1_14:1_16:1)	PE(18:0_20:4)	0.670067787
TG(15:0_16:0_16:0)	PE(18:0_20:4)	0.63539323
TG(16:0_14:0_17:1)	PE(18:0_20:4)	0.629481094
TG(16:0_14:0_18:1)	PE(18:0_20:4)	0.561130766
TG(16:0_14:1_18:1)	PE(18:0_20:4)	0.553029818
TG(16:1_14:0_18:1)	PE(18:0_20:4)	0.307111545
TG(16:1_14:1_18:1)	PE(18:0_20:4)	0.60141167
TG(18:0_15:0_16:0)	PE(18:0_20:4)	0.67229757
TG(15:0_16:0_18:1)	PE(18:0_20:4)	0.633751248
TG(15:0_16:1_18:1)	PE(18:0_20:4)	0.660321307
TG(16:1_16:1_17:1)	PE(18:0_20:4)	0.713375233
TG(16:0_16:0_18:1)	PE(18:0_20:4)	0.593302084
TG(16:0_16:1_18:1)	PE(18:0_20:4)	0.600561375
TG(16:0_16:1_18:2)	PE(18:0_20:4)	0.650687796
TG(16:1_16:1_18:2)	PE(18:0_20:4)	0.703013419
TG(18:0_16:0_17:0)	PE(18:0_20:4)	0.733681719
TG(18:0_16:0_17:1)	PE(18:0_20:4)	0.675882037
TG(16:0_17:1_18:1)	PE(18:0_20:4)	0.688929884
TG(15:0_18:1_18:2)	PE(18:0_20:4)	0.715895568
TG(18:0_16:0_18:0)	PE(18:0_20:4)	0.518146403
AcCa(18:1)	PE(18:0_20:4)	0.737297032
TG(18:0_16:0_18:1)	PE(18:0_20:4)	0.686795505
TG(16:0_18:1_18:1)	PE(18:0_20:4)	0.651760097
TG(16:0_18:1_18:2)	PE(18:0_20:4)	0.697750296
TG(16:0_18:1_18:3)	PE(18:0_20:4)	0.734163247
TG(16:0_18:2_18:3)	PE(18:0_20:4)	0.758821625
TG(18:0_17:0_18:0)	PE(18:0_20:4)	0.765496827
TG(18:0_17:0_18:1)	PE(18:0_20:4)	0.722023172
TG(18:0_17:1_18:1)	PE(18:0_20:4)	0.701492557
TG(18:1_17:1_18:1)	PE(18:0_20:4)	0.758907999
TG(18:1_17:1_18:2)	PE(18:0_20:4)	0.775514027
TG(18:0_18:0_18:0)	PE(18:0_20:4)	0.57102947
TG(18:0_18:0_18:1)	PE(18:0_20:4)	0.749027171
TG(18:0_18:1_18:1)	PE(18:0_20:4)	0.764435795
TG(18:0_18:1_18:2)	PE(18:0_20:4)	0.803342683
TG(18:1_18:1_18:2)	PE(18:0_20:4)	0.799167839
TG(18:1_18:2_18:2)	PE(18:0_20:4)	0.695761795
TG(18:1_18:2_18:3)	PE(18:0_20:4)	0.828102674
TG(18:0_18:1_19:0)	PE(18:0_20:4)	0.692608969
TG(19:1_18:0_18:1)	PE(18:0_20:4)	0.689354619
TG(19:1_18:1_18:1)	PE(18:0_20:4)	0.696950983
TG(18:0_18:1_20:0)	PE(18:0_20:4)	0.688807264
TG(18:0_18:1_20:1)	PE(18:0_20:4)	0.695147721
WE(2:0_16:3)	PE(18:0_20:4)	-0.481135959
WE(2:0_16:4)	PE(18:0_20:4)	-0.418748031
ZyE(35:5)	PE(18:0_20:4)	0.654728198
ZyE(35:6)	PE(18:0_20:4)	0.741567392
DG(8:1e_14:1)	PE(18:0_20:4)	0.702863768
DG(22:3e)	PE(18:0_20:4)	0.740120567
DG(32:0e)	PE(18:0_20:4)	0.619552987
CL(72:8)	PE(18:0_20:4)	0.972448995
DG(33:0e)	PE(18:0_20:4)	0.715549079
DG(34:0e)	PE(18:0_20:4)	0.648645653
DG(16:0_18:1)	PE(18:0_20:4)	0.854159704
DG(34:1e)	PE(18:0_20:4)	0.688815494
DG(12:1e_22:2)	PE(18:0_20:4)	0.965948239
DG(18:0_18:1)	PE(18:0_20:4)	0.842265628
DG(18:0_18:2)	PE(18:0_20:4)	0.863289831
DG(36:2e)	PE(18:0_20:4)	0.741387512
DG(36:6e)	PE(18:0_20:4)	0.856388012
MG(34:0)	PE(18:0_20:4)	0.526469474
AcCa(14:1)	PE(18:0_20:4)	0.718634779
PC(32:1)	PE(18:0_20:4)	0.638686805
PC(32:1)	PE(18:0_20:4)	0.51205798
PC(16:1e_16:0)	PE(18:0_20:4)	0.945899263
PC(8:1e_24:1)	PE(18:0_20:4)	0.877701485
PC(32:2e)	PE(18:0_20:4)	0.664294275
PC(33:1)	PE(18:0_20:4)	0.64754759
PC(11:0_22:1)	PE(18:0_20:4)	0.990916033
PC(15:0_18:1)	PE(18:0_20:4)	0.80781802
Cer(d36:0)	PE(18:0_20:4)	-0.671770698
PC(34:1)	PE(18:0_20:4)	0.643998325
PC(16:1e_18:0)	PE(18:0_20:4)	0.68088408
PC(34:2e)	PE(18:0_20:4)	0.878544885
PC(14:1e_20:1)	PE(18:0_20:4)	0.781214791
PC(25:0_10:1)	PE(18:0_20:4)	0.436875139
PC(35:3e)	PE(18:0_20:4)	0.769288883
PC(24:2_11:2)	PE(18:0_20:4)	0.991526648
PC(36:1)	PE(18:0_20:4)	0.874630282
PC(36:1e)	PE(18:0_20:4)	0.677499867
PC(18:1_18:1)	PE(18:0_20:4)	-0.542379244
PC(36:2)	PE(18:0_20:4)	0.887805097
PC(36:2e)	PE(18:0_20:4)	0.7303608
PC(20:2e_16:0)	PE(18:0_20:4)	0.730215474
PC(14:0_22:4)	PE(18:0_20:4)	-0.786260242
PC(36:5)	PE(18:0_20:4)	-0.810961394
PC(14:1e_22:4)	PE(18:0_20:4)	-0.745483703
PC(14:1e_22:4)	PE(18:0_20:4)	-0.493776738
PC(38:4)	PC(38:4)	1
PC(16:0e_22:5)	PC(38:4)	-0.239290026
PC(16:1e_22:4)	PC(38:4)	0.701542077
PC(18:3e_20:3)	PC(38:4)	-0.300027495
PE(12:0e_6:0)	PC(38:4)	0.922950873
PE(16:0p_18:2)	PC(38:4)	0.74233794
PE(18:0_18:1)	PC(38:4)	0.947734657
PE(18:0_18:1)	PC(38:4)	0.802980475
PE(18:0p_18:1)	PC(38:4)	0.572411038
PE(18:1p_18:1)	PC(38:4)	0.695065396
PE(18:0_20:4)	PC(38:4)	0.947188684
PE(18:0p_20:4)	PC(38:4)	0.856599203
PE(18:0p_20:5)	PC(38:4)	-0.831135452
PE(16:1p_23:1)	PC(38:4)	0.811451951
PE(39:3e)	PC(38:4)	0.876264219
PE(39:4e)	PC(38:4)	-0.464519542
AcCa(16:1)	PC(38:4)	0.717955263
PS(18:0_18:1)	PC(38:4)	-0.318220321
PS(18:0_20:3)	PC(38:4)	-0.188094414
SM(d18:0_20:4)	PC(38:4)	-0.898250514
SM(t35:2)	PC(38:4)	0.825878071
SM(t36:1)	PC(38:4)	0.590085443
SM(t40:7)	PC(38:4)	-0.580880059
SPHP(d16:1)	PC(38:4)	-0.700330491
Co(40:10)	PC(38:4)	0.947599629
TG(16:0_10:0_14:0)	PC(38:4)	0.582736731
AcCa(18:0)	PC(38:4)	0.693922288
TG(16:0_8:0_18:1)	PC(38:4)	0.592322013
TG(16:0_14:0_14:0)	PC(38:4)	0.516992128
TG(16:0_10:0_18:1)	PC(38:4)	0.538591158
TG(16:1_10:0_18:1)	PC(38:4)	0.593433877
TG(15:0_14:0_16:0)	PC(38:4)	0.547161348
TG(16:0_14:0_16:0)	PC(38:4)	0.454955887
TG(16:0_14:0_16:1)	PC(38:4)	0.470163174
TG(16:1_14:1_16:1)	PC(38:4)	0.589830217
TG(15:0_16:0_16:0)	PC(38:4)	0.541233184
TG(16:0_14:0_17:1)	PC(38:4)	0.558882829
TG(16:0_14:0_18:1)	PC(38:4)	0.473205723
TG(16:0_14:1_18:1)	PC(38:4)	0.478836846
TG(16:1_14:0_18:1)	PC(38:4)	0.222226794
TG(16:1_14:1_18:1)	PC(38:4)	0.527201825
TG(18:0_15:0_16:0)	PC(38:4)	0.563686031
TG(15:0_16:0_18:1)	PC(38:4)	0.550435881
TG(15:0_16:1_18:1)	PC(38:4)	0.588345546
TG(16:1_16:1_17:1)	PC(38:4)	0.636746874
TG(16:0_16:0_18:1)	PC(38:4)	0.483527105
TG(16:0_16:1_18:1)	PC(38:4)	0.511609315
TG(16:0_16:1_18:2)	PC(38:4)	0.569016328
TG(16:1_16:1_18:2)	PC(38:4)	0.62167796
TG(18:0_16:0_17:0)	PC(38:4)	0.62619894
TG(18:0_16:0_17:1)	PC(38:4)	0.577652683
TG(16:0_17:1_18:1)	PC(38:4)	0.609228378
TG(15:0_18:1_18:2)	PC(38:4)	0.637135579
TG(18:0_16:0_18:0)	PC(38:4)	0.415287838
AcCa(18:1)	PC(38:4)	0.735609705
TG(18:0_16:0_18:1)	PC(38:4)	0.586636388
TG(16:0_18:1_18:1)	PC(38:4)	0.557082501
TG(16:0_18:1_18:2)	PC(38:4)	0.605605715
TG(16:0_18:1_18:3)	PC(38:4)	0.654480102
TG(16:0_18:2_18:3)	PC(38:4)	0.680922664
TG(18:0_17:0_18:0)	PC(38:4)	0.652338795
TG(18:0_17:0_18:1)	PC(38:4)	0.632006602
TG(18:0_17:1_18:1)	PC(38:4)	0.606444624
TG(18:1_17:1_18:1)	PC(38:4)	0.671793977
TG(18:1_17:1_18:2)	PC(38:4)	0.694229787
TG(18:0_18:0_18:0)	PC(38:4)	0.522494931
TG(18:0_18:0_18:1)	PC(38:4)	0.663050887
TG(18:0_18:1_18:1)	PC(38:4)	0.670386703
TG(18:0_18:1_18:2)	PC(38:4)	0.706493786
TG(18:1_18:1_18:2)	PC(38:4)	0.712216607
TG(18:1_18:2_18:2)	PC(38:4)	0.612342736
TG(18:1_18:2_18:3)	PC(38:4)	0.746981034
TG(18:0_18:1_19:0)	PC(38:4)	0.596991311
TG(19:1_18:0_18:1)	PC(38:4)	0.605775024
TG(19:1_18:1_18:1)	PC(38:4)	0.603042173
TG(18:0_18:1_20:0)	PC(38:4)	0.607793499
TG(18:0_18:1_20:1)	PC(38:4)	0.63144228
WE(2:0_16:3)	PC(38:4)	-0.344725941
WE(2:0_16:4)	PC(38:4)	-0.320145317
ZyE(35:5)	PC(38:4)	0.539897434
ZyE(35:6)	PC(38:4)	0.675651376
DG(8:1e_14:1)	PC(38:4)	0.690642683
DG(22:3e)	PC(38:4)	0.736921187
DG(32:0e)	PC(38:4)	0.516525919
CL(72:8)	PC(38:4)	0.933068968
DG(33:0e)	PC(38:4)	0.640738109
DG(34:0e)	PC(38:4)	0.542542981
DG(16:0_18:1)	PC(38:4)	0.795655391
DG(34:1e)	PC(38:4)	0.599987108
DG(12:1e_22:2)	PC(38:4)	0.928994029
DG(18:0_18:1)	PC(38:4)	0.776664564
DG(18:0_18:2)	PC(38:4)	0.802809332
DG(36:2e)	PC(38:4)	0.658839037
DG(36:6e)	PC(38:4)	0.753088112
MG(34:0)	PC(38:4)	0.51278794
AcCa(14:1)	PC(38:4)	0.701983069
PC(32:1)	PC(38:4)	0.528403911
PC(32:1)	PC(38:4)	0.439722428
PC(16:1e_16:0)	PC(38:4)	0.925356953
PC(8:1e_24:1)	PC(38:4)	0.83468211
PC(32:2e)	PC(38:4)	0.52472754
PC(33:1)	PC(38:4)	0.536539443
PC(11:0_22:1)	PC(38:4)	0.9452564
PC(15:0_18:1)	PC(38:4)	0.811480532
Cer(d36:0)	PC(38:4)	-0.507325438
PC(34:1)	PC(38:4)	0.565649504
PC(16:1e_18:0)	PC(38:4)	0.565481536
PC(34:2e)	PC(38:4)	0.83778947
PC(14:1e_20:1)	PC(38:4)	0.663915765
PC(25:0_10:1)	PC(38:4)	0.35149331
PC(35:3e)	PC(38:4)	0.765993551
PC(24:2_11:2)	PC(38:4)	0.947222095
PC(36:1)	PC(38:4)	0.831382854
PC(36:1e)	PC(38:4)	0.587771686
PC(18:1_18:1)	PC(38:4)	-0.464308708
PC(36:2)	PC(38:4)	0.944448405
PC(36:2e)	PC(38:4)	0.7012084
PC(20:2e_16:0)	PC(38:4)	0.602397291
PC(14:0_22:4)	PC(38:4)	-0.812101823
PC(36:5)	PC(38:4)	-0.80756807
PC(14:1e_22:4)	PC(38:4)	-0.767101851
PC(14:1e_22:4)	PC(38:4)	-0.460053137
PC(16:0e_22:5)	PC(16:0e_22:5)	1
PC(16:1e_22:4)	PC(16:0e_22:5)	-0.570555344
PC(18:3e_20:3)	PC(16:0e_22:5)	0.882320586
PE(12:0e_6:0)	PC(16:0e_22:5)	-0.452263692
PE(16:0p_18:2)	PC(16:0e_22:5)	-0.699527179
PE(18:0_18:1)	PC(16:0e_22:5)	-0.370219156
PE(18:0_18:1)	PC(16:0e_22:5)	-0.559315086
PE(18:0p_18:1)	PC(16:0e_22:5)	-0.743730904
PE(18:1p_18:1)	PC(16:0e_22:5)	-0.67186043
PE(18:0_20:4)	PC(16:0e_22:5)	-0.372675043
PE(18:0p_20:4)	PC(16:0e_22:5)	-0.183170149
PE(18:0p_20:5)	PC(16:0e_22:5)	0.470587281
PE(16:1p_23:1)	PC(16:0e_22:5)	-0.197281545
PE(39:3e)	PC(16:0e_22:5)	0.046144677
PE(39:4e)	PC(16:0e_22:5)	0.591135282
AcCa(16:1)	PC(16:0e_22:5)	-0.562357474
PS(18:0_18:1)	PC(16:0e_22:5)	0.493122176
PS(18:0_20:3)	PC(16:0e_22:5)	0.891113067
SM(d18:0_20:4)	PC(16:0e_22:5)	0.461671332
SM(t35:2)	PC(16:0e_22:5)	-0.595044532
SM(t36:1)	PC(16:0e_22:5)	-0.762612762
SM(t40:7)	PC(16:0e_22:5)	0.437056776
SPHP(d16:1)	PC(16:0e_22:5)	0.467785395
Co(40:10)	PC(16:0e_22:5)	-0.334692951
TG(16:0_10:0_14:0)	PC(16:0e_22:5)	-0.495240821
AcCa(18:0)	PC(16:0e_22:5)	-0.583734244
TG(16:0_8:0_18:1)	PC(16:0e_22:5)	-0.474155896
TG(16:0_14:0_14:0)	PC(16:0e_22:5)	-0.564916601
TG(16:0_10:0_18:1)	PC(16:0e_22:5)	-0.460526091
TG(16:1_10:0_18:1)	PC(16:0e_22:5)	-0.420030362
TG(15:0_14:0_16:0)	PC(16:0e_22:5)	-0.620948575
TG(16:0_14:0_16:0)	PC(16:0e_22:5)	-0.666582223
TG(16:0_14:0_16:1)	PC(16:0e_22:5)	-0.503203536
TG(16:1_14:1_16:1)	PC(16:0e_22:5)	-0.394597381
TG(15:0_16:0_16:0)	PC(16:0e_22:5)	-0.699521263
TG(16:0_14:0_17:1)	PC(16:0e_22:5)	-0.543091717
TG(16:0_14:0_18:1)	PC(16:0e_22:5)	-0.560126381
TG(16:0_14:1_18:1)	PC(16:0e_22:5)	-0.437694061
TG(16:1_14:0_18:1)	PC(16:0e_22:5)	-0.091868384
TG(16:1_14:1_18:1)	PC(16:0e_22:5)	-0.421632824
TG(18:0_15:0_16:0)	PC(16:0e_22:5)	-0.765412438
TG(15:0_16:0_18:1)	PC(16:0e_22:5)	-0.617430031
TG(15:0_16:1_18:1)	PC(16:0e_22:5)	-0.501979583
TG(16:1_16:1_17:1)	PC(16:0e_22:5)	-0.50517922
TG(16:0_16:0_18:1)	PC(16:0e_22:5)	-0.656805418
TG(16:0_16:1_18:1)	PC(16:0e_22:5)	-0.491806298
TG(16:0_16:1_18:2)	PC(16:0e_22:5)	-0.454035167
TG(16:1_16:1_18:2)	PC(16:0e_22:5)	-0.479712961
TG(18:0_16:0_17:0)	PC(16:0e_22:5)	-0.774971129
TG(18:0_16:0_17:1)	PC(16:0e_22:5)	-0.671313269
TG(16:0_17:1_18:1)	PC(16:0e_22:5)	-0.553687639
TG(15:0_18:1_18:2)	PC(16:0e_22:5)	-0.507305292
TG(18:0_16:0_18:0)	PC(16:0e_22:5)	-0.487407315
AcCa(18:1)	PC(16:0e_22:5)	-0.399108029
TG(18:0_16:0_18:1)	PC(16:0e_22:5)	-0.647826888
TG(16:0_18:1_18:1)	PC(16:0e_22:5)	-0.517601727
TG(16:0_18:1_18:2)	PC(16:0e_22:5)	-0.489562746
TG(16:0_18:1_18:3)	PC(16:0e_22:5)	-0.492815107
TG(16:0_18:2_18:3)	PC(16:0e_22:5)	-0.504957307
TG(18:0_17:0_18:0)	PC(16:0e_22:5)	-0.771591694
TG(18:0_17:0_18:1)	PC(16:0e_22:5)	-0.676329534
TG(18:0_17:1_18:1)	PC(16:0e_22:5)	-0.593905526
TG(18:1_17:1_18:1)	PC(16:0e_22:5)	-0.552202771
TG(18:1_17:1_18:2)	PC(16:0e_22:5)	-0.519025872
TG(18:0_18:0_18:0)	PC(16:0e_22:5)	-0.583398955
TG(18:0_18:0_18:1)	PC(16:0e_22:5)	-0.664634044
TG(18:0_18:1_18:1)	PC(16:0e_22:5)	-0.60341877
TG(18:0_18:1_18:2)	PC(16:0e_22:5)	-0.514431054
TG(18:1_18:1_18:2)	PC(16:0e_22:5)	-0.502274702
TG(18:1_18:2_18:2)	PC(16:0e_22:5)	-0.510360592
TG(18:1_18:2_18:3)	PC(16:0e_22:5)	-0.501291767
TG(18:0_18:1_19:0)	PC(16:0e_22:5)	-0.714482457
TG(19:1_18:0_18:1)	PC(16:0e_22:5)	-0.638156747
TG(19:1_18:1_18:1)	PC(16:0e_22:5)	-0.598268155
TG(18:0_18:1_20:0)	PC(16:0e_22:5)	-0.709482338
TG(18:0_18:1_20:1)	PC(16:0e_22:5)	-0.600140731
WE(2:0_16:3)	PC(16:0e_22:5)	0.766379526
WE(2:0_16:4)	PC(16:0e_22:5)	0.750306308
ZyE(35:5)	PC(16:0e_22:5)	-0.702165515
ZyE(35:6)	PC(16:0e_22:5)	-0.451626005
DG(8:1e_14:1)	PC(16:0e_22:5)	-0.558476503
DG(22:3e)	PC(16:0e_22:5)	-0.390808633
DG(32:0e)	PC(16:0e_22:5)	-0.545304438
CL(72:8)	PC(16:0e_22:5)	-0.420470485
DG(33:0e)	PC(16:0e_22:5)	-0.570238943
DG(34:0e)	PC(16:0e_22:5)	-0.630995188
DG(16:0_18:1)	PC(16:0e_22:5)	-0.642004906
DG(34:1e)	PC(16:0e_22:5)	-0.474164226
DG(12:1e_22:2)	PC(16:0e_22:5)	-0.427831129
DG(18:0_18:1)	PC(16:0e_22:5)	-0.618553939
DG(18:0_18:2)	PC(16:0e_22:5)	-0.550466364
DG(36:2e)	PC(16:0e_22:5)	-0.702363287
DG(36:6e)	PC(16:0e_22:5)	-0.539251274
MG(34:0)	PC(16:0e_22:5)	-0.305624022
AcCa(14:1)	PC(16:0e_22:5)	-0.698056377
PC(32:1)	PC(16:0e_22:5)	-0.72799788
PC(32:1)	PC(16:0e_22:5)	-0.778030101
PC(16:1e_16:0)	PC(16:0e_22:5)	-0.266110379
PC(8:1e_24:1)	PC(16:0e_22:5)	-0.661398439
PC(32:2e)	PC(16:0e_22:5)	-0.857534622
PC(33:1)	PC(16:0e_22:5)	-0.702284887
PC(11:0_22:1)	PC(16:0e_22:5)	-0.369001814
PC(15:0_18:1)	PC(16:0e_22:5)	-0.566003054
Cer(d36:0)	PC(16:0e_22:5)	0.202957985
PC(34:1)	PC(16:0e_22:5)	-0.596162848
PC(16:1e_18:0)	PC(16:0e_22:5)	-0.759453021
PC(34:2e)	PC(16:0e_22:5)	-0.601934838
PC(14:1e_20:1)	PC(16:0e_22:5)	-0.707519157
PC(25:0_10:1)	PC(16:0e_22:5)	-0.578595069
PC(35:3e)	PC(16:0e_22:5)	-0.015211104
PC(24:2_11:2)	PC(16:0e_22:5)	-0.373003746
PC(36:1)	PC(16:0e_22:5)	-0.646112792
PC(36:1e)	PC(16:0e_22:5)	-0.688060709
PC(18:1_18:1)	PC(16:0e_22:5)	0.215629698
PC(36:2)	PC(16:0e_22:5)	-0.190645367
PC(36:2e)	PC(16:0e_22:5)	-0.487914687
PC(20:2e_16:0)	PC(16:0e_22:5)	-0.598276986
PC(14:0_22:4)	PC(16:0e_22:5)	0.024714586
PC(36:5)	PC(16:0e_22:5)	0.038220793
PC(14:1e_22:4)	PC(16:0e_22:5)	0.364648072
PC(14:1e_22:4)	PC(16:0e_22:5)	0.712330416
PC(16:1e_22:4)	PC(16:1e_22:4)	1
PC(18:3e_20:3)	PC(16:1e_22:4)	-0.619583393
PE(12:0e_6:0)	PC(16:1e_22:4)	0.807327104
PE(16:0p_18:2)	PC(16:1e_22:4)	0.914982963
PE(18:0_18:1)	PC(16:1e_22:4)	0.805843772
PE(18:0_18:1)	PC(16:1e_22:4)	0.907229728
PE(18:0p_18:1)	PC(16:1e_22:4)	0.940215138
PE(18:1p_18:1)	PC(16:1e_22:4)	0.967601851
PE(18:0_20:4)	PC(16:1e_22:4)	0.802023746
PE(18:0p_20:4)	PC(16:1e_22:4)	0.808890823
PE(18:0p_20:5)	PC(16:1e_22:4)	-0.776974381
PE(16:1p_23:1)	PC(16:1e_22:4)	0.884092633
PE(39:3e)	PC(16:1e_22:4)	0.673114697
PE(39:4e)	PC(16:1e_22:4)	-0.697653391
AcCa(16:1)	PC(16:1e_22:4)	0.764102573
PS(18:0_18:1)	PC(16:1e_22:4)	-0.266324024
PS(18:0_20:3)	PC(16:1e_22:4)	-0.550840306
SM(d18:0_20:4)	PC(16:1e_22:4)	-0.736441177
SM(t35:2)	PC(16:1e_22:4)	0.93986214
SM(t36:1)	PC(16:1e_22:4)	0.938991232
SM(t40:7)	PC(16:1e_22:4)	-0.483944235
SPHP(d16:1)	PC(16:1e_22:4)	-0.512278661
Co(40:10)	PC(16:1e_22:4)	0.742968497
TG(16:0_10:0_14:0)	PC(16:1e_22:4)	0.713007344
AcCa(18:0)	PC(16:1e_22:4)	0.828789221
TG(16:0_8:0_18:1)	PC(16:1e_22:4)	0.716327823
TG(16:0_14:0_14:0)	PC(16:1e_22:4)	0.700943346
TG(16:0_10:0_18:1)	PC(16:1e_22:4)	0.700840005
TG(16:1_10:0_18:1)	PC(16:1e_22:4)	0.705494201
TG(15:0_14:0_16:0)	PC(16:1e_22:4)	0.724126805
TG(16:0_14:0_16:0)	PC(16:1e_22:4)	0.717657155
TG(16:0_14:0_16:1)	PC(16:1e_22:4)	0.668697469
TG(16:1_14:1_16:1)	PC(16:1e_22:4)	0.688311629
TG(15:0_16:0_16:0)	PC(16:1e_22:4)	0.725583916
TG(16:0_14:0_17:1)	PC(16:1e_22:4)	0.708433461
TG(16:0_14:0_18:1)	PC(16:1e_22:4)	0.703373909
TG(16:0_14:1_18:1)	PC(16:1e_22:4)	0.642056185
TG(16:1_14:0_18:1)	PC(16:1e_22:4)	0.419090494
TG(16:1_14:1_18:1)	PC(16:1e_22:4)	0.683497968
TG(18:0_15:0_16:0)	PC(16:1e_22:4)	0.758552893
TG(15:0_16:0_18:1)	PC(16:1e_22:4)	0.720261478
TG(15:0_16:1_18:1)	PC(16:1e_22:4)	0.703571827
TG(16:1_16:1_17:1)	PC(16:1e_22:4)	0.741847342
TG(16:0_16:0_18:1)	PC(16:1e_22:4)	0.723374406
TG(16:0_16:1_18:1)	PC(16:1e_22:4)	0.689308886
TG(16:0_16:1_18:2)	PC(16:1e_22:4)	0.677679751
TG(16:1_16:1_18:2)	PC(16:1e_22:4)	0.726775633
TG(18:0_16:0_17:0)	PC(16:1e_22:4)	0.744091479
TG(18:0_16:0_17:1)	PC(16:1e_22:4)	0.773012604
TG(16:0_17:1_18:1)	PC(16:1e_22:4)	0.720076387
TG(15:0_18:1_18:2)	PC(16:1e_22:4)	0.720415613
TG(18:0_16:0_18:0)	PC(16:1e_22:4)	0.298943784
AcCa(18:1)	PC(16:1e_22:4)	0.736319436
TG(18:0_16:0_18:1)	PC(16:1e_22:4)	0.771623437
TG(16:0_18:1_18:1)	PC(16:1e_22:4)	0.700109433
TG(16:0_18:1_18:2)	PC(16:1e_22:4)	0.710629534
TG(16:0_18:1_18:3)	PC(16:1e_22:4)	0.727034365
TG(16:0_18:2_18:3)	PC(16:1e_22:4)	0.760307509
TG(18:0_17:0_18:0)	PC(16:1e_22:4)	0.749705977
TG(18:0_17:0_18:1)	PC(16:1e_22:4)	0.765253547
TG(18:0_17:1_18:1)	PC(16:1e_22:4)	0.756845907
TG(18:1_17:1_18:1)	PC(16:1e_22:4)	0.743619359
TG(18:1_17:1_18:2)	PC(16:1e_22:4)	0.749767264
TG(18:0_18:0_18:0)	PC(16:1e_22:4)	0.50576407
TG(18:0_18:0_18:1)	PC(16:1e_22:4)	0.793628173
TG(18:0_18:1_18:1)	PC(16:1e_22:4)	0.787860054
TG(18:0_18:1_18:2)	PC(16:1e_22:4)	0.758459206
TG(18:1_18:1_18:2)	PC(16:1e_22:4)	0.750668376
TG(18:1_18:2_18:2)	PC(16:1e_22:4)	0.687951042
TG(18:1_18:2_18:3)	PC(16:1e_22:4)	0.785116914
TG(18:0_18:1_19:0)	PC(16:1e_22:4)	0.782006273
TG(19:1_18:0_18:1)	PC(16:1e_22:4)	0.758993987
TG(19:1_18:1_18:1)	PC(16:1e_22:4)	0.77655712
TG(18:0_18:1_20:0)	PC(16:1e_22:4)	0.789900832
TG(18:0_18:1_20:1)	PC(16:1e_22:4)	0.763315712
WE(2:0_16:3)	PC(16:1e_22:4)	-0.424033907
WE(2:0_16:4)	PC(16:1e_22:4)	-0.345318584
ZyE(35:5)	PC(16:1e_22:4)	0.784683088
ZyE(35:6)	PC(16:1e_22:4)	0.728833708
DG(8:1e_14:1)	PC(16:1e_22:4)	0.82297181
DG(22:3e)	PC(16:1e_22:4)	0.737959876
DG(32:0e)	PC(16:1e_22:4)	0.703070927
CL(72:8)	PC(16:1e_22:4)	0.809448702
DG(33:0e)	PC(16:1e_22:4)	0.758579227
DG(34:0e)	PC(16:1e_22:4)	0.804372675
DG(16:0_18:1)	PC(16:1e_22:4)	0.872951364
DG(34:1e)	PC(16:1e_22:4)	0.698912805
DG(12:1e_22:2)	PC(16:1e_22:4)	0.840063269
DG(18:0_18:1)	PC(16:1e_22:4)	0.878567415
DG(18:0_18:2)	PC(16:1e_22:4)	0.845714021
DG(36:2e)	PC(16:1e_22:4)	0.790987088
DG(36:6e)	PC(16:1e_22:4)	0.681644863
MG(34:0)	PC(16:1e_22:4)	0.604653543
AcCa(14:1)	PC(16:1e_22:4)	0.829987989
PC(32:1)	PC(16:1e_22:4)	0.857416164
PC(32:1)	PC(16:1e_22:4)	0.502303498
PC(16:1e_16:0)	PC(16:1e_22:4)	0.83937504
PC(8:1e_24:1)	PC(16:1e_22:4)	0.926552445
PC(32:2e)	PC(16:1e_22:4)	0.871745412
PC(33:1)	PC(16:1e_22:4)	0.8226007
PC(11:0_22:1)	PC(16:1e_22:4)	0.806590736
PC(15:0_18:1)	PC(16:1e_22:4)	0.904104137
Cer(d36:0)	PC(16:1e_22:4)	-0.660895249
PC(34:1)	PC(16:1e_22:4)	0.839681581
PC(16:1e_18:0)	PC(16:1e_22:4)	0.923493849
PC(34:2e)	PC(16:1e_22:4)	0.935106481
PC(14:1e_20:1)	PC(16:1e_22:4)	0.920310513
PC(25:0_10:1)	PC(16:1e_22:4)	0.733016393
PC(35:3e)	PC(16:1e_22:4)	0.682777884
PC(24:2_11:2)	PC(16:1e_22:4)	0.804349714
PC(36:1)	PC(16:1e_22:4)	0.908177981
PC(36:1e)	PC(16:1e_22:4)	0.956012932
PC(18:1_18:1)	PC(16:1e_22:4)	-0.370106776
PC(36:2)	PC(16:1e_22:4)	0.646495721
PC(36:2e)	PC(16:1e_22:4)	0.895850513
PC(20:2e_16:0)	PC(16:1e_22:4)	0.973624514
PC(14:0_22:4)	PC(16:1e_22:4)	-0.542322473
PC(36:5)	PC(16:1e_22:4)	-0.52094097
PC(14:1e_22:4)	PC(16:1e_22:4)	-0.571440923
PC(14:1e_22:4)	PC(16:1e_22:4)	-0.611627072
PC(18:3e_20:3)	PC(18:3e_20:3)	1
PE(12:0e_6:0)	PC(18:3e_20:3)	-0.493458779
PE(16:0p_18:2)	PC(18:3e_20:3)	-0.683129884
PE(18:0_18:1)	PC(18:3e_20:3)	-0.384512707
PE(18:0_18:1)	PC(18:3e_20:3)	-0.626771893
PE(18:0p_18:1)	PC(18:3e_20:3)	-0.744421889
PE(18:1p_18:1)	PC(18:3e_20:3)	-0.700172405
PE(18:0_20:4)	PC(18:3e_20:3)	-0.382403933
PE(18:0p_20:4)	PC(18:3e_20:3)	-0.314943384
PE(18:0p_20:5)	PC(18:3e_20:3)	0.443156238
PE(16:1p_23:1)	PC(18:3e_20:3)	-0.336680532
PE(39:3e)	PC(18:3e_20:3)	0.006913235
PE(39:4e)	PC(18:3e_20:3)	0.697631809
AcCa(16:1)	PC(18:3e_20:3)	-0.572549738
PS(18:0_18:1)	PC(18:3e_20:3)	0.284275025
PS(18:0_20:3)	PC(18:3e_20:3)	0.987651907
SM(d18:0_20:4)	PC(18:3e_20:3)	0.428517026
SM(t35:2)	PC(18:3e_20:3)	-0.667019384
SM(t36:1)	PC(18:3e_20:3)	-0.747406694
SM(t40:7)	PC(18:3e_20:3)	0.299742354
SPHP(d16:1)	PC(18:3e_20:3)	0.526444006
Co(40:10)	PC(18:3e_20:3)	-0.391273974
TG(16:0_10:0_14:0)	PC(18:3e_20:3)	-0.501479917
AcCa(18:0)	PC(18:3e_20:3)	-0.558063032
TG(16:0_8:0_18:1)	PC(18:3e_20:3)	-0.483603731
TG(16:0_14:0_14:0)	PC(18:3e_20:3)	-0.571606635
TG(16:0_10:0_18:1)	PC(18:3e_20:3)	-0.493180689
TG(16:1_10:0_18:1)	PC(18:3e_20:3)	-0.447637356
TG(15:0_14:0_16:0)	PC(18:3e_20:3)	-0.629783743
TG(16:0_14:0_16:0)	PC(18:3e_20:3)	-0.644498728
TG(16:0_14:0_16:1)	PC(18:3e_20:3)	-0.522934409
TG(16:1_14:1_16:1)	PC(18:3e_20:3)	-0.426292231
TG(15:0_16:0_16:0)	PC(18:3e_20:3)	-0.673547467
TG(16:0_14:0_17:1)	PC(18:3e_20:3)	-0.568308643
TG(16:0_14:0_18:1)	PC(18:3e_20:3)	-0.569321248
TG(16:0_14:1_18:1)	PC(18:3e_20:3)	-0.460302266
TG(16:1_14:0_18:1)	PC(18:3e_20:3)	-0.061300621
TG(16:1_14:1_18:1)	PC(18:3e_20:3)	-0.478627428
TG(18:0_15:0_16:0)	PC(18:3e_20:3)	-0.741780211
TG(15:0_16:0_18:1)	PC(18:3e_20:3)	-0.624434595
TG(15:0_16:1_18:1)	PC(18:3e_20:3)	-0.530189338
TG(16:1_16:1_17:1)	PC(18:3e_20:3)	-0.542482706
TG(16:0_16:0_18:1)	PC(18:3e_20:3)	-0.637968084
TG(16:0_16:1_18:1)	PC(18:3e_20:3)	-0.496467979
TG(16:0_16:1_18:2)	PC(18:3e_20:3)	-0.468501729
TG(16:1_16:1_18:2)	PC(18:3e_20:3)	-0.519706644
TG(18:0_16:0_17:0)	PC(18:3e_20:3)	-0.7373365
TG(18:0_16:0_17:1)	PC(18:3e_20:3)	-0.685826434
TG(16:0_17:1_18:1)	PC(18:3e_20:3)	-0.56030004
TG(15:0_18:1_18:2)	PC(18:3e_20:3)	-0.522215151
TG(18:0_16:0_18:0)	PC(18:3e_20:3)	-0.279129913
AcCa(18:1)	PC(18:3e_20:3)	-0.401138635
TG(18:0_16:0_18:1)	PC(18:3e_20:3)	-0.637936924
TG(16:0_18:1_18:1)	PC(18:3e_20:3)	-0.503154327
TG(16:0_18:1_18:2)	PC(18:3e_20:3)	-0.475846626
TG(16:0_18:1_18:3)	PC(18:3e_20:3)	-0.486891188
TG(16:0_18:2_18:3)	PC(18:3e_20:3)	-0.513921862
TG(18:0_17:0_18:0)	PC(18:3e_20:3)	-0.747735649
TG(18:0_17:0_18:1)	PC(18:3e_20:3)	-0.691629053
TG(18:0_17:1_18:1)	PC(18:3e_20:3)	-0.616304126
TG(18:1_17:1_18:1)	PC(18:3e_20:3)	-0.55500756
TG(18:1_17:1_18:2)	PC(18:3e_20:3)	-0.52388633
TG(18:0_18:0_18:0)	PC(18:3e_20:3)	-0.667527032
TG(18:0_18:0_18:1)	PC(18:3e_20:3)	-0.691641777
TG(18:0_18:1_18:1)	PC(18:3e_20:3)	-0.625577623
TG(18:0_18:1_18:2)	PC(18:3e_20:3)	-0.545095887
TG(18:1_18:1_18:2)	PC(18:3e_20:3)	-0.512789728
TG(18:1_18:2_18:2)	PC(18:3e_20:3)	-0.489449127
TG(18:1_18:2_18:3)	PC(18:3e_20:3)	-0.512602448
TG(18:0_18:1_19:0)	PC(18:3e_20:3)	-0.750149341
TG(19:1_18:0_18:1)	PC(18:3e_20:3)	-0.691247428
TG(19:1_18:1_18:1)	PC(18:3e_20:3)	-0.665142065
TG(18:0_18:1_20:0)	PC(18:3e_20:3)	-0.761181969
TG(18:0_18:1_20:1)	PC(18:3e_20:3)	-0.66637408
WE(2:0_16:3)	PC(18:3e_20:3)	0.683321627
WE(2:0_16:4)	PC(18:3e_20:3)	0.667710295
ZyE(35:5)	PC(18:3e_20:3)	-0.680208677
ZyE(35:6)	PC(18:3e_20:3)	-0.481134461
DG(8:1e_14:1)	PC(18:3e_20:3)	-0.517975863
DG(22:3e)	PC(18:3e_20:3)	-0.389207323
DG(32:0e)	PC(18:3e_20:3)	-0.523427203
CL(72:8)	PC(18:3e_20:3)	-0.411479529
DG(33:0e)	PC(18:3e_20:3)	-0.608344075
DG(34:0e)	PC(18:3e_20:3)	-0.648898881
DG(16:0_18:1)	PC(18:3e_20:3)	-0.673035482
DG(34:1e)	PC(18:3e_20:3)	-0.492616748
DG(12:1e_22:2)	PC(18:3e_20:3)	-0.442480985
DG(18:0_18:1)	PC(18:3e_20:3)	-0.657519118
DG(18:0_18:2)	PC(18:3e_20:3)	-0.609181251
DG(36:2e)	PC(18:3e_20:3)	-0.723270388
DG(36:6e)	PC(18:3e_20:3)	-0.449809405
MG(34:0)	PC(18:3e_20:3)	-0.4069105
AcCa(14:1)	PC(18:3e_20:3)	-0.715802366
PC(32:1)	PC(18:3e_20:3)	-0.670857281
[truncated: 7,046 more rows]
